# Supplementary material for: Executable network of SARS-CoV-2-host interaction predicts drug combination treatments
Source: NPJ Digit Med. 2022 Feb 14;5:18. doi: 10.1038/s41746-022-00561-5 (PMC8844383; doi:10.1038/s41746-022-00561-5)
Supplement: Supplementary file 2 — Dataset 1 [file 41746_2022_561_MOESM2_ESM.xlsx]

## Sheet: Sheet1
Number_of_perturbations	Disease_State	Perturbation_A	Level_A	Perturbation_B	Level_B	Phenotype	Lower bound	Upper bound	Midpoint
double	Mild	3CLpro	0	7SL	0	ViralReplication	0	0	0
double	Mild	3CLpro	0	7SL	0	HostProteinSynthesis	2	2	2
double	Mild	3CLpro	0	7SL	0	Fibrosis	1	1	1
double	Mild	3CLpro	0	7SL	0	T-cellInfiltration	2	2	2
double	Mild	3CLpro	0	7SL	0	Inflammation	2	2	2
double	Mild	3CLpro	0	7SL	0	SyncytiaFormation	0	0	0
double	Mild	3CLpro	0	7SL	0	CellDeath	2	2	2
double	Mild	3CLpro	0	7SL	0	ViralEntry	0	0	0
double	Mild	3CLpro	0	7SL	2	ViralReplication	0	0	0
double	Mild	3CLpro	0	7SL	2	HostProteinSynthesis	2	2	2
double	Mild	3CLpro	0	7SL	2	Fibrosis	1	1	1
double	Mild	3CLpro	0	7SL	2	T-cellInfiltration	2	2	2
double	Mild	3CLpro	0	7SL	2	Inflammation	2	2	2
double	Mild	3CLpro	0	7SL	2	SyncytiaFormation	0	0	0
double	Mild	3CLpro	0	7SL	2	CellDeath	2	2	2
double	Mild	3CLpro	0	7SL	2	ViralEntry	0	0	0
double	Mild	3CLpro	0	glycosylation	0	ViralReplication	0	0	0
double	Mild	3CLpro	0	glycosylation	0	HostProteinSynthesis	2	2	2
double	Mild	3CLpro	0	glycosylation	0	Fibrosis	1	1	1
double	Mild	3CLpro	0	glycosylation	0	T-cellInfiltration	2	2	2
double	Mild	3CLpro	0	glycosylation	0	Inflammation	2	2	2
double	Mild	3CLpro	0	glycosylation	0	SyncytiaFormation	0	0	0
double	Mild	3CLpro	0	glycosylation	0	CellDeath	2	2	2
double	Mild	3CLpro	0	glycosylation	0	ViralEntry	0	0	0
double	Mild	3CLpro	0	glycosylation	2	ViralReplication	0	0	0
double	Mild	3CLpro	0	glycosylation	2	HostProteinSynthesis	2	2	2
double	Mild	3CLpro	0	glycosylation	2	Fibrosis	1	1	1
double	Mild	3CLpro	0	glycosylation	2	T-cellInfiltration	2	2	2
double	Mild	3CLpro	0	glycosylation	2	Inflammation	2	2	2
double	Mild	3CLpro	0	glycosylation	2	SyncytiaFormation	0	0	0
double	Mild	3CLpro	0	glycosylation	2	CellDeath	2	2	2
double	Mild	3CLpro	0	glycosylation	2	ViralEntry	0	0	0
double	Mild	3CLpro	0	OAS	0	ViralReplication	0	0	0
double	Mild	3CLpro	0	OAS	0	HostProteinSynthesis	2	2	2
double	Mild	3CLpro	0	OAS	0	Fibrosis	1	1	1
double	Mild	3CLpro	0	OAS	0	T-cellInfiltration	2	2	2
double	Mild	3CLpro	0	OAS	0	Inflammation	2	2	2
double	Mild	3CLpro	0	OAS	0	SyncytiaFormation	0	0	0
double	Mild	3CLpro	0	OAS	0	CellDeath	2	2	2
double	Mild	3CLpro	0	OAS	0	ViralEntry	0	0	0
double	Mild	3CLpro	0	OAS	2	ViralReplication	0	0	0
double	Mild	3CLpro	0	OAS	2	HostProteinSynthesis	2	2	2
double	Mild	3CLpro	0	OAS	2	Fibrosis	1	1	1
double	Mild	3CLpro	0	OAS	2	T-cellInfiltration	2	2	2
double	Mild	3CLpro	0	OAS	2	Inflammation	2	2	2
double	Mild	3CLpro	0	OAS	2	SyncytiaFormation	0	0	0
double	Mild	3CLpro	0	OAS	2	CellDeath	2	2	2
double	Mild	3CLpro	0	OAS	2	ViralEntry	0	0	0
double	Mild	3CLpro	0	p7b	0	ViralReplication	0	0	0
double	Mild	3CLpro	0	p7b	0	HostProteinSynthesis	2	2	2
double	Mild	3CLpro	0	p7b	0	Fibrosis	1	1	1
double	Mild	3CLpro	0	p7b	0	T-cellInfiltration	2	2	2
double	Mild	3CLpro	0	p7b	0	Inflammation	2	2	2
double	Mild	3CLpro	0	p7b	0	SyncytiaFormation	0	0	0
double	Mild	3CLpro	0	p7b	0	CellDeath	2	2	2
double	Mild	3CLpro	0	p7b	0	ViralEntry	0	0	0
double	Mild	3CLpro	0	p7b	2	ViralReplication	0	0	0
double	Mild	3CLpro	0	p7b	2	HostProteinSynthesis	2	2	2
double	Mild	3CLpro	0	p7b	2	Fibrosis	1	1	1
double	Mild	3CLpro	0	p7b	2	T-cellInfiltration	2	2	2
double	Mild	3CLpro	0	p7b	2	Inflammation	2	2	2
double	Mild	3CLpro	0	p7b	2	SyncytiaFormation	0	0	0
double	Mild	3CLpro	0	p7b	2	CellDeath	2	2	2
double	Mild	3CLpro	0	p7b	2	ViralEntry	0	0	0
double	Mild	3CLpro	0	PLpro	0	ViralReplication	0	0	0
double	Mild	3CLpro	0	PLpro	0	HostProteinSynthesis	2	2	2
double	Mild	3CLpro	0	PLpro	0	Fibrosis	1	1	1
double	Mild	3CLpro	0	PLpro	0	T-cellInfiltration	2	2	2
double	Mild	3CLpro	0	PLpro	0	Inflammation	2	2	2
double	Mild	3CLpro	0	PLpro	0	SyncytiaFormation	0	0	0
double	Mild	3CLpro	0	PLpro	0	CellDeath	2	2	2
double	Mild	3CLpro	0	PLpro	0	ViralEntry	0	0	0
double	Mild	3CLpro	0	PLpro	2	ViralReplication	0	0	0
double	Mild	3CLpro	0	PLpro	2	HostProteinSynthesis	2	2	2
double	Mild	3CLpro	0	PLpro	2	Fibrosis	1	1	1
double	Mild	3CLpro	0	PLpro	2	T-cellInfiltration	2	2	2
double	Mild	3CLpro	0	PLpro	2	Inflammation	2	2	2
double	Mild	3CLpro	0	PLpro	2	SyncytiaFormation	0	0	0
double	Mild	3CLpro	0	PLpro	2	CellDeath	2	2	2
double	Mild	3CLpro	0	PLpro	2	ViralEntry	0	0	0
double	Mild	3CLpro	0	RNAseL	0	ViralReplication	0	0	0
double	Mild	3CLpro	0	RNAseL	0	HostProteinSynthesis	2	2	2
double	Mild	3CLpro	0	RNAseL	0	Fibrosis	1	1	1
double	Mild	3CLpro	0	RNAseL	0	T-cellInfiltration	2	2	2
double	Mild	3CLpro	0	RNAseL	0	Inflammation	2	2	2
double	Mild	3CLpro	0	RNAseL	0	SyncytiaFormation	0	0	0
double	Mild	3CLpro	0	RNAseL	0	CellDeath	2	2	2
double	Mild	3CLpro	0	RNAseL	0	ViralEntry	0	0	0
double	Mild	3CLpro	0	RNAseL	2	ViralReplication	0	0	0
double	Mild	3CLpro	0	RNAseL	2	HostProteinSynthesis	2	2	2
double	Mild	3CLpro	0	RNAseL	2	Fibrosis	1	1	1
double	Mild	3CLpro	0	RNAseL	2	T-cellInfiltration	2	2	2
double	Mild	3CLpro	0	RNAseL	2	Inflammation	2	2	2
double	Mild	3CLpro	0	RNAseL	2	SyncytiaFormation	0	0	0
double	Mild	3CLpro	0	RNAseL	2	CellDeath	2	2	2
double	Mild	3CLpro	0	RNAseL	2	ViralEntry	0	0	0
double	Mild	3CLpro	0	SRP	0	ViralReplication	0	0	0
double	Mild	3CLpro	0	SRP	0	HostProteinSynthesis	2	2	2
double	Mild	3CLpro	0	SRP	0	Fibrosis	1	1	1
double	Mild	3CLpro	0	SRP	0	T-cellInfiltration	2	2	2
double	Mild	3CLpro	0	SRP	0	Inflammation	2	2	2
double	Mild	3CLpro	0	SRP	0	SyncytiaFormation	0	0	0
double	Mild	3CLpro	0	SRP	0	CellDeath	2	2	2
double	Mild	3CLpro	0	SRP	0	ViralEntry	0	0	0
double	Mild	3CLpro	0	SRP	2	ViralReplication	0	0	0
double	Mild	3CLpro	0	SRP	2	HostProteinSynthesis	2	2	2
double	Mild	3CLpro	0	SRP	2	Fibrosis	1	1	1
double	Mild	3CLpro	0	SRP	2	T-cellInfiltration	2	2	2
double	Mild	3CLpro	0	SRP	2	Inflammation	2	2	2
double	Mild	3CLpro	0	SRP	2	SyncytiaFormation	0	0	0
double	Mild	3CLpro	0	SRP	2	CellDeath	2	2	2
double	Mild	3CLpro	0	SRP	2	ViralEntry	0	0	0
double	Mild	3CLpro	2	7SL	0	ViralReplication	1	1	1
double	Mild	3CLpro	2	7SL	0	HostProteinSynthesis	1	1	1
double	Mild	3CLpro	2	7SL	0	Fibrosis	1	1	1
double	Mild	3CLpro	2	7SL	0	T-cellInfiltration	2	2	2
double	Mild	3CLpro	2	7SL	0	Inflammation	2	2	2
double	Mild	3CLpro	2	7SL	0	SyncytiaFormation	1	1	1
double	Mild	3CLpro	2	7SL	0	CellDeath	2	2	2
double	Mild	3CLpro	2	7SL	0	ViralEntry	2	2	2
double	Mild	3CLpro	2	7SL	2	ViralReplication	0	0	0
double	Mild	3CLpro	2	7SL	2	HostProteinSynthesis	1	1	1
double	Mild	3CLpro	2	7SL	2	Fibrosis	1	1	1
double	Mild	3CLpro	2	7SL	2	T-cellInfiltration	2	2	2
double	Mild	3CLpro	2	7SL	2	Inflammation	3	3	3
double	Mild	3CLpro	2	7SL	2	SyncytiaFormation	0	0	0
double	Mild	3CLpro	2	7SL	2	CellDeath	2	2	2
double	Mild	3CLpro	2	7SL	2	ViralEntry	0	0	0
double	Mild	3CLpro	2	glycosylation	0	ViralReplication	0	0	0
double	Mild	3CLpro	2	glycosylation	0	HostProteinSynthesis	1	1	1
double	Mild	3CLpro	2	glycosylation	0	Fibrosis	1	1	1
double	Mild	3CLpro	2	glycosylation	0	T-cellInfiltration	2	2	2
double	Mild	3CLpro	2	glycosylation	0	Inflammation	2	2	2
double	Mild	3CLpro	2	glycosylation	0	SyncytiaFormation	0	0	0
double	Mild	3CLpro	2	glycosylation	0	CellDeath	2	2	2
double	Mild	3CLpro	2	glycosylation	0	ViralEntry	2	2	2
double	Mild	3CLpro	2	glycosylation	2	ViralReplication	1	1	1
double	Mild	3CLpro	2	glycosylation	2	HostProteinSynthesis	1	1	1
double	Mild	3CLpro	2	glycosylation	2	Fibrosis	1	1	1
double	Mild	3CLpro	2	glycosylation	2	T-cellInfiltration	2	2	2
double	Mild	3CLpro	2	glycosylation	2	Inflammation	2	2	2
double	Mild	3CLpro	2	glycosylation	2	SyncytiaFormation	1	1	1
double	Mild	3CLpro	2	glycosylation	2	CellDeath	2	2	2
double	Mild	3CLpro	2	glycosylation	2	ViralEntry	2	2	2
double	Mild	3CLpro	2	OAS	0	ViralReplication	2	2	2
double	Mild	3CLpro	2	OAS	0	HostProteinSynthesis	1	1	1
double	Mild	3CLpro	2	OAS	0	Fibrosis	1	1	1
double	Mild	3CLpro	2	OAS	0	T-cellInfiltration	2	2	2
double	Mild	3CLpro	2	OAS	0	Inflammation	2	2	2
double	Mild	3CLpro	2	OAS	0	SyncytiaFormation	1	1	1
double	Mild	3CLpro	2	OAS	0	CellDeath	2	2	2
double	Mild	3CLpro	2	OAS	0	ViralEntry	2	2	2
double	Mild	3CLpro	2	OAS	2	ViralReplication	0	0	0
double	Mild	3CLpro	2	OAS	2	HostProteinSynthesis	1	1	1
double	Mild	3CLpro	2	OAS	2	Fibrosis	1	1	1
double	Mild	3CLpro	2	OAS	2	T-cellInfiltration	2	2	2
double	Mild	3CLpro	2	OAS	2	Inflammation	2	2	2
double	Mild	3CLpro	2	OAS	2	SyncytiaFormation	1	1	1
double	Mild	3CLpro	2	OAS	2	CellDeath	2	2	2
double	Mild	3CLpro	2	OAS	2	ViralEntry	2	2	2
double	Mild	3CLpro	2	p7b	0	ViralReplication	1	1	1
double	Mild	3CLpro	2	p7b	0	HostProteinSynthesis	1	1	1
double	Mild	3CLpro	2	p7b	0	Fibrosis	1	1	1
double	Mild	3CLpro	2	p7b	0	T-cellInfiltration	2	2	2
double	Mild	3CLpro	2	p7b	0	Inflammation	2	2	2
double	Mild	3CLpro	2	p7b	0	SyncytiaFormation	1	1	1
double	Mild	3CLpro	2	p7b	0	CellDeath	2	2	2
double	Mild	3CLpro	2	p7b	0	ViralEntry	2	2	2
double	Mild	3CLpro	2	p7b	2	ViralReplication	1	1	1
double	Mild	3CLpro	2	p7b	2	HostProteinSynthesis	1	1	1
double	Mild	3CLpro	2	p7b	2	Fibrosis	1	1	1
double	Mild	3CLpro	2	p7b	2	T-cellInfiltration	2	2	2
double	Mild	3CLpro	2	p7b	2	Inflammation	2	2	2
double	Mild	3CLpro	2	p7b	2	SyncytiaFormation	1	1	1
double	Mild	3CLpro	2	p7b	2	CellDeath	2	2	2
double	Mild	3CLpro	2	p7b	2	ViralEntry	2	2	2
double	Mild	3CLpro	2	PLpro	0	ViralReplication	0	0	0
double	Mild	3CLpro	2	PLpro	0	HostProteinSynthesis	1	1	1
double	Mild	3CLpro	2	PLpro	0	Fibrosis	1	1	1
double	Mild	3CLpro	2	PLpro	0	T-cellInfiltration	0	0	0
double	Mild	3CLpro	2	PLpro	0	Inflammation	0	0	0
double	Mild	3CLpro	2	PLpro	0	SyncytiaFormation	0	0	0
double	Mild	3CLpro	2	PLpro	0	CellDeath	1	1	1
double	Mild	3CLpro	2	PLpro	0	ViralEntry	4	4	4
double	Mild	3CLpro	2	PLpro	2	ViralReplication	1	1	1
double	Mild	3CLpro	2	PLpro	2	HostProteinSynthesis	1	1	1
double	Mild	3CLpro	2	PLpro	2	Fibrosis	1	1	1
double	Mild	3CLpro	2	PLpro	2	T-cellInfiltration	2	2	2
double	Mild	3CLpro	2	PLpro	2	Inflammation	2	2	2
double	Mild	3CLpro	2	PLpro	2	SyncytiaFormation	1	1	1
double	Mild	3CLpro	2	PLpro	2	CellDeath	2	2	2
double	Mild	3CLpro	2	PLpro	2	ViralEntry	2	2	2
double	Mild	3CLpro	2	RNAseL	0	ViralReplication	2	2	2
double	Mild	3CLpro	2	RNAseL	0	HostProteinSynthesis	1	1	1
double	Mild	3CLpro	2	RNAseL	0	Fibrosis	1	1	1
double	Mild	3CLpro	2	RNAseL	0	T-cellInfiltration	2	2	2
double	Mild	3CLpro	2	RNAseL	0	Inflammation	2	2	2
double	Mild	3CLpro	2	RNAseL	0	SyncytiaFormation	1	1	1
double	Mild	3CLpro	2	RNAseL	0	CellDeath	2	2	2
double	Mild	3CLpro	2	RNAseL	0	ViralEntry	2	2	2
double	Mild	3CLpro	2	RNAseL	2	ViralReplication	0	0	0
double	Mild	3CLpro	2	RNAseL	2	HostProteinSynthesis	1	1	1
double	Mild	3CLpro	2	RNAseL	2	Fibrosis	1	1	1
double	Mild	3CLpro	2	RNAseL	2	T-cellInfiltration	2	2	2
double	Mild	3CLpro	2	RNAseL	2	Inflammation	2	2	2
double	Mild	3CLpro	2	RNAseL	2	SyncytiaFormation	1	1	1
double	Mild	3CLpro	2	RNAseL	2	CellDeath	2	2	2
double	Mild	3CLpro	2	RNAseL	2	ViralEntry	2	2	2
double	Mild	3CLpro	2	SRP	0	ViralReplication	1	1	1
double	Mild	3CLpro	2	SRP	0	HostProteinSynthesis	1	1	1
double	Mild	3CLpro	2	SRP	0	Fibrosis	1	1	1
double	Mild	3CLpro	2	SRP	0	T-cellInfiltration	2	2	2
double	Mild	3CLpro	2	SRP	0	Inflammation	2	2	2
double	Mild	3CLpro	2	SRP	0	SyncytiaFormation	1	1	1
double	Mild	3CLpro	2	SRP	0	CellDeath	2	2	2
double	Mild	3CLpro	2	SRP	0	ViralEntry	2	2	2
double	Mild	3CLpro	2	SRP	2	ViralReplication	0	0	0
double	Mild	3CLpro	2	SRP	2	HostProteinSynthesis	1	1	1
double	Mild	3CLpro	2	SRP	2	Fibrosis	1	1	1
double	Mild	3CLpro	2	SRP	2	T-cellInfiltration	2	2	2
double	Mild	3CLpro	2	SRP	2	Inflammation	3	3	3
double	Mild	3CLpro	2	SRP	2	SyncytiaFormation	0	0	0
double	Mild	3CLpro	2	SRP	2	CellDeath	2	2	2
double	Mild	3CLpro	2	SRP	2	ViralEntry	0	0	0
double	Mild	40S	0	3CLpro	0	ViralReplication	0	0	0
double	Mild	40S	0	3CLpro	0	HostProteinSynthesis	0	0	0
double	Mild	40S	0	3CLpro	0	Fibrosis	1	1	1
double	Mild	40S	0	3CLpro	0	T-cellInfiltration	0	0	0
double	Mild	40S	0	3CLpro	0	Inflammation	0	0	0
double	Mild	40S	0	3CLpro	0	SyncytiaFormation	0	0	0
double	Mild	40S	0	3CLpro	0	CellDeath	2	2	2
double	Mild	40S	0	3CLpro	0	ViralEntry	4	4	4
double	Mild	40S	0	3CLpro	2	ViralReplication	0	0	0
double	Mild	40S	0	3CLpro	2	HostProteinSynthesis	0	0	0
double	Mild	40S	0	3CLpro	2	Fibrosis	1	1	1
double	Mild	40S	0	3CLpro	2	T-cellInfiltration	0	0	0
double	Mild	40S	0	3CLpro	2	Inflammation	0	0	0
double	Mild	40S	0	3CLpro	2	SyncytiaFormation	0	0	0
double	Mild	40S	0	3CLpro	2	CellDeath	2	2	2
double	Mild	40S	0	3CLpro	2	ViralEntry	4	4	4
double	Mild	40S	0	43S	0	ViralReplication	0	0	0
double	Mild	40S	0	43S	0	HostProteinSynthesis	0	0	0
double	Mild	40S	0	43S	0	Fibrosis	1	1	1
double	Mild	40S	0	43S	0	T-cellInfiltration	0	0	0
double	Mild	40S	0	43S	0	Inflammation	0	0	0
double	Mild	40S	0	43S	0	SyncytiaFormation	0	0	0
double	Mild	40S	0	43S	0	CellDeath	2	2	2
double	Mild	40S	0	43S	0	ViralEntry	4	4	4
double	Mild	40S	0	43S	2	ViralReplication	4	4	4
double	Mild	40S	0	43S	2	HostProteinSynthesis	0	0	0
double	Mild	40S	0	43S	2	Fibrosis	1	1	1
double	Mild	40S	0	43S	2	T-cellInfiltration	1	1	1
double	Mild	40S	0	43S	2	Inflammation	1	1	1
double	Mild	40S	0	43S	2	SyncytiaFormation	2	2	2
double	Mild	40S	0	43S	2	CellDeath	2	2	2
double	Mild	40S	0	43S	2	ViralEntry	4	4	4
double	Mild	40S	0	4E-BP	0	ViralReplication	0	0	0
double	Mild	40S	0	4E-BP	0	HostProteinSynthesis	0	0	0
double	Mild	40S	0	4E-BP	0	Fibrosis	1	1	1
double	Mild	40S	0	4E-BP	0	T-cellInfiltration	0	0	0
double	Mild	40S	0	4E-BP	0	Inflammation	0	0	0
double	Mild	40S	0	4E-BP	0	SyncytiaFormation	0	0	0
double	Mild	40S	0	4E-BP	0	CellDeath	2	2	2
double	Mild	40S	0	4E-BP	0	ViralEntry	4	4	4
double	Mild	40S	0	4E-BP	2	ViralReplication	0	0	0
double	Mild	40S	0	4E-BP	2	HostProteinSynthesis	0	0	0
double	Mild	40S	0	4E-BP	2	Fibrosis	1	1	1
double	Mild	40S	0	4E-BP	2	T-cellInfiltration	0	0	0
double	Mild	40S	0	4E-BP	2	Inflammation	0	0	0
double	Mild	40S	0	4E-BP	2	SyncytiaFormation	0	0	0
double	Mild	40S	0	4E-BP	2	CellDeath	2	2	2
double	Mild	40S	0	4E-BP	2	ViralEntry	4	4	4
double	Mild	40S	0	60S	0	ViralReplication	0	0	0
double	Mild	40S	0	60S	0	HostProteinSynthesis	0	0	0
double	Mild	40S	0	60S	0	Fibrosis	1	1	1
double	Mild	40S	0	60S	0	T-cellInfiltration	0	0	0
double	Mild	40S	0	60S	0	Inflammation	0	0	0
double	Mild	40S	0	60S	0	SyncytiaFormation	0	0	0
double	Mild	40S	0	60S	0	CellDeath	2	2	2
double	Mild	40S	0	60S	0	ViralEntry	4	4	4
double	Mild	40S	0	60S	2	ViralReplication	0	0	0
double	Mild	40S	0	60S	2	HostProteinSynthesis	0	0	0
double	Mild	40S	0	60S	2	Fibrosis	1	1	1
double	Mild	40S	0	60S	2	T-cellInfiltration	0	0	0
double	Mild	40S	0	60S	2	Inflammation	0	0	0
double	Mild	40S	0	60S	2	SyncytiaFormation	0	0	0
double	Mild	40S	0	60S	2	CellDeath	2	2	2
double	Mild	40S	0	60S	2	ViralEntry	4	4	4
double	Mild	40S	0	7SL	0	ViralReplication	0	0	0
double	Mild	40S	0	7SL	0	HostProteinSynthesis	0	0	0
double	Mild	40S	0	7SL	0	Fibrosis	1	1	1
double	Mild	40S	0	7SL	0	T-cellInfiltration	0	0	0
double	Mild	40S	0	7SL	0	Inflammation	0	0	0
double	Mild	40S	0	7SL	0	SyncytiaFormation	0	0	0
double	Mild	40S	0	7SL	0	CellDeath	2	2	2
double	Mild	40S	0	7SL	0	ViralEntry	4	4	4
double	Mild	40S	0	7SL	2	ViralReplication	0	0	0
double	Mild	40S	0	7SL	2	HostProteinSynthesis	0	0	0
double	Mild	40S	0	7SL	2	Fibrosis	1	1	1
double	Mild	40S	0	7SL	2	T-cellInfiltration	0	0	0
double	Mild	40S	0	7SL	2	Inflammation	0	0	0
double	Mild	40S	0	7SL	2	SyncytiaFormation	0	0	0
double	Mild	40S	0	7SL	2	CellDeath	2	2	2
double	Mild	40S	0	7SL	2	ViralEntry	4	4	4
double	Mild	40S	0	ACE1	0	ViralReplication	0	0	0
double	Mild	40S	0	ACE1	0	HostProteinSynthesis	0	0	0
double	Mild	40S	0	ACE1	0	Fibrosis	0	0	0
double	Mild	40S	0	ACE1	0	T-cellInfiltration	0	0	0
double	Mild	40S	0	ACE1	0	Inflammation	0	0	0
double	Mild	40S	0	ACE1	0	SyncytiaFormation	0	0	0
double	Mild	40S	0	ACE1	0	CellDeath	2	2	2
double	Mild	40S	0	ACE1	0	ViralEntry	4	4	4
double	Mild	40S	0	ACE1	2	ViralReplication	0	0	0
double	Mild	40S	0	ACE1	2	HostProteinSynthesis	0	0	0
double	Mild	40S	0	ACE1	2	Fibrosis	2	2	2
double	Mild	40S	0	ACE1	2	T-cellInfiltration	1	1	1
double	Mild	40S	0	ACE1	2	Inflammation	1	1	1
double	Mild	40S	0	ACE1	2	SyncytiaFormation	0	0	0
double	Mild	40S	0	ACE1	2	CellDeath	2	2	2
double	Mild	40S	0	ACE1	2	ViralEntry	4	4	4
double	Mild	40S	0	ADAM17	0	ViralReplication	0	0	0
double	Mild	40S	0	ADAM17	0	HostProteinSynthesis	0	0	0
double	Mild	40S	0	ADAM17	0	Fibrosis	0	0	0
double	Mild	40S	0	ADAM17	0	T-cellInfiltration	0	0	0
double	Mild	40S	0	ADAM17	0	Inflammation	0	0	0
double	Mild	40S	0	ADAM17	0	SyncytiaFormation	0	0	0
double	Mild	40S	0	ADAM17	0	CellDeath	2	2	2
double	Mild	40S	0	ADAM17	0	ViralEntry	4	4	4
double	Mild	40S	0	ADAM17	2	ViralReplication	0	0	0
double	Mild	40S	0	ADAM17	2	HostProteinSynthesis	0	0	0
double	Mild	40S	0	ADAM17	2	Fibrosis	1	1	1
double	Mild	40S	0	ADAM17	2	T-cellInfiltration	0	0	0
double	Mild	40S	0	ADAM17	2	Inflammation	0	0	0
double	Mild	40S	0	ADAM17	2	SyncytiaFormation	0	0	0
double	Mild	40S	0	ADAM17	2	CellDeath	2	2	2
double	Mild	40S	0	ADAM17	2	ViralEntry	4	4	4
double	Mild	40S	0	Akt	0	ViralReplication	0	0	0
double	Mild	40S	0	Akt	0	HostProteinSynthesis	0	0	0
double	Mild	40S	0	Akt	0	Fibrosis	1	1	1
double	Mild	40S	0	Akt	0	T-cellInfiltration	0	0	0
double	Mild	40S	0	Akt	0	Inflammation	0	0	0
double	Mild	40S	0	Akt	0	SyncytiaFormation	0	0	0
double	Mild	40S	0	Akt	0	CellDeath	2	2	2
double	Mild	40S	0	Akt	0	ViralEntry	4	4	4
double	Mild	40S	0	Akt	2	ViralReplication	0	0	0
double	Mild	40S	0	Akt	2	HostProteinSynthesis	0	0	0
double	Mild	40S	0	Akt	2	Fibrosis	1	1	1
double	Mild	40S	0	Akt	2	T-cellInfiltration	0	0	0
double	Mild	40S	0	Akt	2	Inflammation	0	0	0
double	Mild	40S	0	Akt	2	SyncytiaFormation	0	0	0
double	Mild	40S	0	Akt	2	CellDeath	2	2	2
double	Mild	40S	0	Akt	2	ViralEntry	4	4	4
double	Mild	40S	0	Ang1-7	0	ViralReplication	0	0	0
double	Mild	40S	0	Ang1-7	0	HostProteinSynthesis	0	0	0
double	Mild	40S	0	Ang1-7	0	Fibrosis	1	1	1
double	Mild	40S	0	Ang1-7	0	T-cellInfiltration	0	0	0
double	Mild	40S	0	Ang1-7	0	Inflammation	0	0	0
double	Mild	40S	0	Ang1-7	0	SyncytiaFormation	0	0	0
double	Mild	40S	0	Ang1-7	0	CellDeath	2	2	2
double	Mild	40S	0	Ang1-7	0	ViralEntry	4	4	4
double	Mild	40S	0	Ang1-7	2	ViralReplication	0	0	0
double	Mild	40S	0	Ang1-7	2	HostProteinSynthesis	0	0	0
double	Mild	40S	0	Ang1-7	2	Fibrosis	0	0	0
double	Mild	40S	0	Ang1-7	2	T-cellInfiltration	0	0	0
double	Mild	40S	0	Ang1-7	2	Inflammation	0	0	0
double	Mild	40S	0	Ang1-7	2	SyncytiaFormation	0	0	0
double	Mild	40S	0	Ang1-7	2	CellDeath	2	2	2
double	Mild	40S	0	Ang1-7	2	ViralEntry	4	4	4
double	Mild	40S	0	AngII	0	ViralReplication	0	0	0
double	Mild	40S	0	AngII	0	HostProteinSynthesis	0	0	0
double	Mild	40S	0	AngII	0	Fibrosis	0	0	0
double	Mild	40S	0	AngII	0	T-cellInfiltration	0	0	0
double	Mild	40S	0	AngII	0	Inflammation	0	0	0
double	Mild	40S	0	AngII	0	SyncytiaFormation	0	0	0
double	Mild	40S	0	AngII	0	CellDeath	2	2	2
double	Mild	40S	0	AngII	0	ViralEntry	4	4	4
double	Mild	40S	0	AngII	2	ViralReplication	0	0	0
double	Mild	40S	0	AngII	2	HostProteinSynthesis	0	0	0
double	Mild	40S	0	AngII	2	Fibrosis	2	2	2
double	Mild	40S	0	AngII	2	T-cellInfiltration	1	1	1
double	Mild	40S	0	AngII	2	Inflammation	1	1	1
double	Mild	40S	0	AngII	2	SyncytiaFormation	0	0	0
double	Mild	40S	0	AngII	2	CellDeath	2	2	2
double	Mild	40S	0	AngII	2	ViralEntry	4	4	4
double	Mild	40S	0	ASC	0	ViralReplication	0	0	0
double	Mild	40S	0	ASC	0	HostProteinSynthesis	0	0	0
double	Mild	40S	0	ASC	0	Fibrosis	1	1	1
double	Mild	40S	0	ASC	0	T-cellInfiltration	0	0	0
double	Mild	40S	0	ASC	0	Inflammation	0	0	0
double	Mild	40S	0	ASC	0	SyncytiaFormation	0	0	0
double	Mild	40S	0	ASC	0	CellDeath	2	2	2
double	Mild	40S	0	ASC	0	ViralEntry	4	4	4
double	Mild	40S	0	ASC	2	ViralReplication	0	0	0
double	Mild	40S	0	ASC	2	HostProteinSynthesis	0	0	0
double	Mild	40S	0	ASC	2	Fibrosis	1	1	1
double	Mild	40S	0	ASC	2	T-cellInfiltration	0	0	0
double	Mild	40S	0	ASC	2	Inflammation	0	0	0
double	Mild	40S	0	ASC	2	SyncytiaFormation	0	0	0
double	Mild	40S	0	ASC	2	CellDeath	2	2	2
double	Mild	40S	0	ASC	2	ViralEntry	4	4	4
double	Mild	40S	0	AT1R	0	ViralReplication	0	0	0
double	Mild	40S	0	AT1R	0	HostProteinSynthesis	0	0	0
double	Mild	40S	0	AT1R	0	Fibrosis	0	0	0
double	Mild	40S	0	AT1R	0	T-cellInfiltration	0	0	0
double	Mild	40S	0	AT1R	0	Inflammation	0	0	0
double	Mild	40S	0	AT1R	0	SyncytiaFormation	0	0	0
double	Mild	40S	0	AT1R	0	CellDeath	2	2	2
double	Mild	40S	0	AT1R	0	ViralEntry	4	4	4
double	Mild	40S	0	AT1R	2	ViralReplication	0	0	0
double	Mild	40S	0	AT1R	2	HostProteinSynthesis	0	0	0
double	Mild	40S	0	AT1R	2	Fibrosis	2	2	2
double	Mild	40S	0	AT1R	2	T-cellInfiltration	1	1	1
double	Mild	40S	0	AT1R	2	Inflammation	1	1	1
double	Mild	40S	0	AT1R	2	SyncytiaFormation	0	0	0
double	Mild	40S	0	AT1R	2	CellDeath	2	2	2
double	Mild	40S	0	AT1R	2	ViralEntry	4	4	4
double	Mild	40S	0	ATF6	0	ViralReplication	0	0	0
double	Mild	40S	0	ATF6	0	HostProteinSynthesis	0	0	0
double	Mild	40S	0	ATF6	0	Fibrosis	1	1	1
double	Mild	40S	0	ATF6	0	T-cellInfiltration	0	0	0
double	Mild	40S	0	ATF6	0	Inflammation	0	0	0
double	Mild	40S	0	ATF6	0	SyncytiaFormation	0	0	0
double	Mild	40S	0	ATF6	0	CellDeath	2	2	2
double	Mild	40S	0	ATF6	0	ViralEntry	4	4	4
double	Mild	40S	0	ATF6	2	ViralReplication	0	0	0
double	Mild	40S	0	ATF6	2	HostProteinSynthesis	0	0	0
double	Mild	40S	0	ATF6	2	Fibrosis	1	1	1
double	Mild	40S	0	ATF6	2	T-cellInfiltration	0	0	0
double	Mild	40S	0	ATF6	2	Inflammation	0	0	0
double	Mild	40S	0	ATF6	2	SyncytiaFormation	0	0	0
double	Mild	40S	0	ATF6	2	CellDeath	2	2	2
double	Mild	40S	0	ATF6	2	ViralEntry	4	4	4
double	Mild	40S	0	Caspase-1	0	ViralReplication	0	0	0
double	Mild	40S	0	Caspase-1	0	HostProteinSynthesis	0	0	0
double	Mild	40S	0	Caspase-1	0	Fibrosis	1	1	1
double	Mild	40S	0	Caspase-1	0	T-cellInfiltration	0	0	0
double	Mild	40S	0	Caspase-1	0	Inflammation	0	0	0
double	Mild	40S	0	Caspase-1	0	SyncytiaFormation	0	0	0
double	Mild	40S	0	Caspase-1	0	CellDeath	2	2	2
double	Mild	40S	0	Caspase-1	0	ViralEntry	4	4	4
double	Mild	40S	0	Caspase-1	2	ViralReplication	0	0	0
double	Mild	40S	0	Caspase-1	2	HostProteinSynthesis	0	0	0
double	Mild	40S	0	Caspase-1	2	Fibrosis	1	1	1
double	Mild	40S	0	Caspase-1	2	T-cellInfiltration	0	0	0
double	Mild	40S	0	Caspase-1	2	Inflammation	0	0	0
double	Mild	40S	0	Caspase-1	2	SyncytiaFormation	0	0	0
double	Mild	40S	0	Caspase-1	2	CellDeath	2	2	2
double	Mild	40S	0	Caspase-1	2	ViralEntry	4	4	4
double	Mild	40S	0	Caspase-10	0	ViralReplication	0	0	0
double	Mild	40S	0	Caspase-10	0	HostProteinSynthesis	0	0	0
double	Mild	40S	0	Caspase-10	0	Fibrosis	1	1	1
double	Mild	40S	0	Caspase-10	0	T-cellInfiltration	0	0	0
double	Mild	40S	0	Caspase-10	0	Inflammation	0	0	0
double	Mild	40S	0	Caspase-10	0	SyncytiaFormation	0	0	0
double	Mild	40S	0	Caspase-10	0	CellDeath	2	2	2
double	Mild	40S	0	Caspase-10	0	ViralEntry	4	4	4
double	Mild	40S	0	Caspase-10	2	ViralReplication	0	0	0
double	Mild	40S	0	Caspase-10	2	HostProteinSynthesis	0	0	0
double	Mild	40S	0	Caspase-10	2	Fibrosis	1	1	1
double	Mild	40S	0	Caspase-10	2	T-cellInfiltration	0	0	0
double	Mild	40S	0	Caspase-10	2	Inflammation	0	0	0
double	Mild	40S	0	Caspase-10	2	SyncytiaFormation	0	0	0
double	Mild	40S	0	Caspase-10	2	CellDeath	2	2	2
double	Mild	40S	0	Caspase-10	2	ViralEntry	4	4	4
double	Mild	40S	0	Caspase-3	0	ViralReplication	0	0	0
double	Mild	40S	0	Caspase-3	0	HostProteinSynthesis	0	0	0
double	Mild	40S	0	Caspase-3	0	Fibrosis	1	1	1
double	Mild	40S	0	Caspase-3	0	T-cellInfiltration	0	0	0
double	Mild	40S	0	Caspase-3	0	Inflammation	0	0	0
double	Mild	40S	0	Caspase-3	0	SyncytiaFormation	0	0	0
double	Mild	40S	0	Caspase-3	0	CellDeath	1	1	1
double	Mild	40S	0	Caspase-3	0	ViralEntry	4	4	4
double	Mild	40S	0	Caspase-3	2	ViralReplication	0	0	0
double	Mild	40S	0	Caspase-3	2	HostProteinSynthesis	0	0	0
double	Mild	40S	0	Caspase-3	2	Fibrosis	1	1	1
double	Mild	40S	0	Caspase-3	2	T-cellInfiltration	0	0	0
double	Mild	40S	0	Caspase-3	2	Inflammation	0	0	0
double	Mild	40S	0	Caspase-3	2	SyncytiaFormation	0	0	0
double	Mild	40S	0	Caspase-3	2	CellDeath	2	2	2
double	Mild	40S	0	Caspase-3	2	ViralEntry	4	4	4
double	Mild	40S	0	Caspase-8	0	ViralReplication	0	0	0
double	Mild	40S	0	Caspase-8	0	HostProteinSynthesis	0	0	0
double	Mild	40S	0	Caspase-8	0	Fibrosis	1	1	1
double	Mild	40S	0	Caspase-8	0	T-cellInfiltration	0	0	0
double	Mild	40S	0	Caspase-8	0	Inflammation	0	0	0
double	Mild	40S	0	Caspase-8	0	SyncytiaFormation	0	0	0
double	Mild	40S	0	Caspase-8	0	CellDeath	1	1	1
double	Mild	40S	0	Caspase-8	0	ViralEntry	4	4	4
double	Mild	40S	0	Caspase-8	2	ViralReplication	0	0	0
double	Mild	40S	0	Caspase-8	2	HostProteinSynthesis	0	0	0
double	Mild	40S	0	Caspase-8	2	Fibrosis	1	1	1
double	Mild	40S	0	Caspase-8	2	T-cellInfiltration	0	0	0
double	Mild	40S	0	Caspase-8	2	Inflammation	0	0	0
double	Mild	40S	0	Caspase-8	2	SyncytiaFormation	0	0	0
double	Mild	40S	0	Caspase-8	2	CellDeath	2	2	2
double	Mild	40S	0	Caspase-8	2	ViralEntry	4	4	4
double	Mild	40S	0	CCL2	0	ViralReplication	0	0	0
double	Mild	40S	0	CCL2	0	HostProteinSynthesis	0	0	0
double	Mild	40S	0	CCL2	0	Fibrosis	1	1	1
double	Mild	40S	0	CCL2	0	T-cellInfiltration	0	0	0
double	Mild	40S	0	CCL2	0	Inflammation	0	0	0
double	Mild	40S	0	CCL2	0	SyncytiaFormation	0	0	0
double	Mild	40S	0	CCL2	0	CellDeath	2	2	2
double	Mild	40S	0	CCL2	0	ViralEntry	4	4	4
double	Mild	40S	0	CCL2	4	ViralReplication	0	0	0
double	Mild	40S	0	CCL2	4	HostProteinSynthesis	0	0	0
double	Mild	40S	0	CCL2	4	Fibrosis	1	1	1
double	Mild	40S	0	CCL2	4	T-cellInfiltration	0	0	0
double	Mild	40S	0	CCL2	4	Inflammation	0	0	0
double	Mild	40S	0	CCL2	4	SyncytiaFormation	0	0	0
double	Mild	40S	0	CCL2	4	CellDeath	2	2	2
double	Mild	40S	0	CCL2	4	ViralEntry	4	4	4
double	Mild	40S	0	CH25H	0	ViralReplication	0	0	0
double	Mild	40S	0	CH25H	0	HostProteinSynthesis	0	0	0
double	Mild	40S	0	CH25H	0	Fibrosis	1	1	1
double	Mild	40S	0	CH25H	0	T-cellInfiltration	0	0	0
double	Mild	40S	0	CH25H	0	Inflammation	0	0	0
double	Mild	40S	0	CH25H	0	SyncytiaFormation	0	0	0
double	Mild	40S	0	CH25H	0	CellDeath	2	2	2
double	Mild	40S	0	CH25H	0	ViralEntry	4	4	4
double	Mild	40S	0	CH25H	2	ViralReplication	0	0	0
double	Mild	40S	0	CH25H	2	HostProteinSynthesis	0	0	0
double	Mild	40S	0	CH25H	2	Fibrosis	1	1	1
double	Mild	40S	0	CH25H	2	T-cellInfiltration	0	0	0
double	Mild	40S	0	CH25H	2	Inflammation	0	0	0
double	Mild	40S	0	CH25H	2	SyncytiaFormation	0	0	0
double	Mild	40S	0	CH25H	2	CellDeath	2	2	2
double	Mild	40S	0	CH25H	2	ViralEntry	2	2	2
double	Mild	40S	0	CXCL10	0	ViralReplication	0	0	0
double	Mild	40S	0	CXCL10	0	HostProteinSynthesis	0	0	0
double	Mild	40S	0	CXCL10	0	Fibrosis	1	1	1
double	Mild	40S	0	CXCL10	0	T-cellInfiltration	0	0	0
double	Mild	40S	0	CXCL10	0	Inflammation	0	0	0
double	Mild	40S	0	CXCL10	0	SyncytiaFormation	0	0	0
double	Mild	40S	0	CXCL10	0	CellDeath	2	2	2
double	Mild	40S	0	CXCL10	0	ViralEntry	4	4	4
double	Mild	40S	0	CXCL10	4	ViralReplication	0	0	0
double	Mild	40S	0	CXCL10	4	HostProteinSynthesis	0	0	0
double	Mild	40S	0	CXCL10	4	Fibrosis	1	1	1
double	Mild	40S	0	CXCL10	4	T-cellInfiltration	0	0	0
double	Mild	40S	0	CXCL10	4	Inflammation	0	0	0
double	Mild	40S	0	CXCL10	4	SyncytiaFormation	0	0	0
double	Mild	40S	0	CXCL10	4	CellDeath	2	2	2
double	Mild	40S	0	CXCL10	4	ViralEntry	4	4	4
double	Mild	40S	0	CXCL11	0	ViralReplication	0	0	0
double	Mild	40S	0	CXCL11	0	HostProteinSynthesis	0	0	0
double	Mild	40S	0	CXCL11	0	Fibrosis	1	1	1
double	Mild	40S	0	CXCL11	0	T-cellInfiltration	0	0	0
double	Mild	40S	0	CXCL11	0	Inflammation	0	0	0
double	Mild	40S	0	CXCL11	0	SyncytiaFormation	0	0	0
double	Mild	40S	0	CXCL11	0	CellDeath	2	2	2
double	Mild	40S	0	CXCL11	0	ViralEntry	4	4	4
double	Mild	40S	0	CXCL11	4	ViralReplication	0	0	0
double	Mild	40S	0	CXCL11	4	HostProteinSynthesis	0	0	0
double	Mild	40S	0	CXCL11	4	Fibrosis	1	1	1
double	Mild	40S	0	CXCL11	4	T-cellInfiltration	0	0	0
double	Mild	40S	0	CXCL11	4	Inflammation	0	0	0
double	Mild	40S	0	CXCL11	4	SyncytiaFormation	0	0	0
double	Mild	40S	0	CXCL11	4	CellDeath	2	2	2
double	Mild	40S	0	CXCL11	4	ViralEntry	4	4	4
double	Mild	40S	0	CXCL9	0	ViralReplication	0	0	0
double	Mild	40S	0	CXCL9	0	HostProteinSynthesis	0	0	0
double	Mild	40S	0	CXCL9	0	Fibrosis	1	1	1
double	Mild	40S	0	CXCL9	0	T-cellInfiltration	0	0	0
double	Mild	40S	0	CXCL9	0	Inflammation	0	0	0
double	Mild	40S	0	CXCL9	0	SyncytiaFormation	0	0	0
double	Mild	40S	0	CXCL9	0	CellDeath	2	2	2
double	Mild	40S	0	CXCL9	0	ViralEntry	4	4	4
double	Mild	40S	0	CXCL9	4	ViralReplication	0	0	0
double	Mild	40S	0	CXCL9	4	HostProteinSynthesis	0	0	0
double	Mild	40S	0	CXCL9	4	Fibrosis	1	1	1
double	Mild	40S	0	CXCL9	4	T-cellInfiltration	0	0	0
double	Mild	40S	0	CXCL9	4	Inflammation	0	0	0
double	Mild	40S	0	CXCL9	4	SyncytiaFormation	0	0	0
double	Mild	40S	0	CXCL9	4	CellDeath	2	2	2
double	Mild	40S	0	CXCL9	4	ViralEntry	4	4	4
double	Mild	40S	0	EGFR	0	ViralReplication	0	0	0
double	Mild	40S	0	EGFR	0	HostProteinSynthesis	0	0	0
double	Mild	40S	0	EGFR	0	Fibrosis	1	1	1
double	Mild	40S	0	EGFR	0	T-cellInfiltration	0	0	0
double	Mild	40S	0	EGFR	0	Inflammation	0	0	0
double	Mild	40S	0	EGFR	0	SyncytiaFormation	0	0	0
double	Mild	40S	0	EGFR	0	CellDeath	2	2	2
double	Mild	40S	0	EGFR	0	ViralEntry	4	4	4
double	Mild	40S	0	EGFR	2	ViralReplication	0	0	0
double	Mild	40S	0	EGFR	2	HostProteinSynthesis	0	0	0
double	Mild	40S	0	EGFR	2	Fibrosis	1	1	1
double	Mild	40S	0	EGFR	2	T-cellInfiltration	1	1	1
double	Mild	40S	0	EGFR	2	Inflammation	1	1	1
double	Mild	40S	0	EGFR	2	SyncytiaFormation	0	0	0
double	Mild	40S	0	EGFR	2	CellDeath	2	2	2
double	Mild	40S	0	EGFR	2	ViralEntry	4	4	4
double	Mild	40S	0	eIF2	0	ViralReplication	0	0	0
double	Mild	40S	0	eIF2	0	HostProteinSynthesis	0	0	0
double	Mild	40S	0	eIF2	0	Fibrosis	1	1	1
double	Mild	40S	0	eIF2	0	T-cellInfiltration	0	0	0
double	Mild	40S	0	eIF2	0	Inflammation	0	0	0
double	Mild	40S	0	eIF2	0	SyncytiaFormation	0	0	0
double	Mild	40S	0	eIF2	0	CellDeath	2	2	2
double	Mild	40S	0	eIF2	0	ViralEntry	4	4	4
double	Mild	40S	0	eIF2	2	ViralReplication	0	0	0
double	Mild	40S	0	eIF2	2	HostProteinSynthesis	0	0	0
double	Mild	40S	0	eIF2	2	Fibrosis	1	1	1
double	Mild	40S	0	eIF2	2	T-cellInfiltration	0	0	0
double	Mild	40S	0	eIF2	2	Inflammation	0	0	0
double	Mild	40S	0	eIF2	2	SyncytiaFormation	0	0	0
double	Mild	40S	0	eIF2	2	CellDeath	2	2	2
double	Mild	40S	0	eIF2	2	ViralEntry	4	4	4
double	Mild	40S	0	eIF4A	0	ViralReplication	0	0	0
double	Mild	40S	0	eIF4A	0	HostProteinSynthesis	0	0	0
double	Mild	40S	0	eIF4A	0	Fibrosis	1	1	1
double	Mild	40S	0	eIF4A	0	T-cellInfiltration	0	0	0
double	Mild	40S	0	eIF4A	0	Inflammation	0	0	0
double	Mild	40S	0	eIF4A	0	SyncytiaFormation	0	0	0
double	Mild	40S	0	eIF4A	0	CellDeath	2	2	2
double	Mild	40S	0	eIF4A	0	ViralEntry	4	4	4
double	Mild	40S	0	eIF4A	2	ViralReplication	0	0	0
double	Mild	40S	0	eIF4A	2	HostProteinSynthesis	0	0	0
double	Mild	40S	0	eIF4A	2	Fibrosis	1	1	1
double	Mild	40S	0	eIF4A	2	T-cellInfiltration	0	0	0
double	Mild	40S	0	eIF4A	2	Inflammation	0	0	0
double	Mild	40S	0	eIF4A	2	SyncytiaFormation	0	0	0
double	Mild	40S	0	eIF4A	2	CellDeath	2	2	2
double	Mild	40S	0	eIF4A	2	ViralEntry	4	4	4
double	Mild	40S	0	eIF4B	0	ViralReplication	0	0	0
double	Mild	40S	0	eIF4B	0	HostProteinSynthesis	0	0	0
double	Mild	40S	0	eIF4B	0	Fibrosis	1	1	1
double	Mild	40S	0	eIF4B	0	T-cellInfiltration	0	0	0
double	Mild	40S	0	eIF4B	0	Inflammation	0	0	0
double	Mild	40S	0	eIF4B	0	SyncytiaFormation	0	0	0
double	Mild	40S	0	eIF4B	0	CellDeath	2	2	2
double	Mild	40S	0	eIF4B	0	ViralEntry	4	4	4
double	Mild	40S	0	eIF4B	2	ViralReplication	0	0	0
double	Mild	40S	0	eIF4B	2	HostProteinSynthesis	0	0	0
double	Mild	40S	0	eIF4B	2	Fibrosis	1	1	1
double	Mild	40S	0	eIF4B	2	T-cellInfiltration	0	0	0
double	Mild	40S	0	eIF4B	2	Inflammation	0	0	0
double	Mild	40S	0	eIF4B	2	SyncytiaFormation	0	0	0
double	Mild	40S	0	eIF4B	2	CellDeath	2	2	2
double	Mild	40S	0	eIF4B	2	ViralEntry	4	4	4
double	Mild	40S	0	eIF4E	0	ViralReplication	0	0	0
double	Mild	40S	0	eIF4E	0	HostProteinSynthesis	0	0	0
double	Mild	40S	0	eIF4E	0	Fibrosis	1	1	1
double	Mild	40S	0	eIF4E	0	T-cellInfiltration	0	0	0
double	Mild	40S	0	eIF4E	0	Inflammation	0	0	0
double	Mild	40S	0	eIF4E	0	SyncytiaFormation	0	0	0
double	Mild	40S	0	eIF4E	0	CellDeath	2	2	2
double	Mild	40S	0	eIF4E	0	ViralEntry	4	4	4
double	Mild	40S	0	eIF4E	2	ViralReplication	0	0	0
double	Mild	40S	0	eIF4E	2	HostProteinSynthesis	0	0	0
double	Mild	40S	0	eIF4E	2	Fibrosis	1	1	1
double	Mild	40S	0	eIF4E	2	T-cellInfiltration	0	0	0
double	Mild	40S	0	eIF4E	2	Inflammation	0	0	0
double	Mild	40S	0	eIF4E	2	SyncytiaFormation	0	0	0
double	Mild	40S	0	eIF4E	2	CellDeath	2	2	2
double	Mild	40S	0	eIF4E	2	ViralEntry	4	4	4
double	Mild	40S	0	eIF4F	0	ViralReplication	0	0	0
double	Mild	40S	0	eIF4F	0	HostProteinSynthesis	0	0	0
double	Mild	40S	0	eIF4F	0	Fibrosis	1	1	1
double	Mild	40S	0	eIF4F	0	T-cellInfiltration	0	0	0
double	Mild	40S	0	eIF4F	0	Inflammation	0	0	0
double	Mild	40S	0	eIF4F	0	SyncytiaFormation	0	0	0
double	Mild	40S	0	eIF4F	0	CellDeath	2	2	2
double	Mild	40S	0	eIF4F	0	ViralEntry	4	4	4
double	Mild	40S	0	eIF4F	2	ViralReplication	0	0	0
double	Mild	40S	0	eIF4F	2	HostProteinSynthesis	0	0	0
double	Mild	40S	0	eIF4F	2	Fibrosis	1	1	1
double	Mild	40S	0	eIF4F	2	T-cellInfiltration	0	0	0
double	Mild	40S	0	eIF4F	2	Inflammation	0	0	0
double	Mild	40S	0	eIF4F	2	SyncytiaFormation	0	0	0
double	Mild	40S	0	eIF4F	2	CellDeath	2	2	2
double	Mild	40S	0	eIF4F	2	ViralEntry	4	4	4
double	Mild	40S	0	eIF4G	0	ViralReplication	0	0	0
double	Mild	40S	0	eIF4G	0	HostProteinSynthesis	0	0	0
double	Mild	40S	0	eIF4G	0	Fibrosis	1	1	1
double	Mild	40S	0	eIF4G	0	T-cellInfiltration	0	0	0
double	Mild	40S	0	eIF4G	0	Inflammation	0	0	0
double	Mild	40S	0	eIF4G	0	SyncytiaFormation	0	0	0
double	Mild	40S	0	eIF4G	0	CellDeath	2	2	2
double	Mild	40S	0	eIF4G	0	ViralEntry	4	4	4
double	Mild	40S	0	eIF4G	2	ViralReplication	0	0	0
double	Mild	40S	0	eIF4G	2	HostProteinSynthesis	0	0	0
double	Mild	40S	0	eIF4G	2	Fibrosis	1	1	1
double	Mild	40S	0	eIF4G	2	T-cellInfiltration	0	0	0
double	Mild	40S	0	eIF4G	2	Inflammation	0	0	0
double	Mild	40S	0	eIF4G	2	SyncytiaFormation	0	0	0
double	Mild	40S	0	eIF4G	2	CellDeath	2	2	2
double	Mild	40S	0	eIF4G	2	ViralEntry	4	4	4
double	Mild	40S	0	EndosomalpH	0	ViralReplication	0	0	0
double	Mild	40S	0	EndosomalpH	0	HostProteinSynthesis	0	0	0
double	Mild	40S	0	EndosomalpH	0	Fibrosis	1	1	1
double	Mild	40S	0	EndosomalpH	0	T-cellInfiltration	0	0	0
double	Mild	40S	0	EndosomalpH	0	Inflammation	0	0	0
double	Mild	40S	0	EndosomalpH	0	SyncytiaFormation	0	0	0
double	Mild	40S	0	EndosomalpH	0	CellDeath	2	2	2
double	Mild	40S	0	EndosomalpH	0	ViralEntry	2	2	2
double	Mild	40S	0	EndosomalpH	2	ViralReplication	0	0	0
double	Mild	40S	0	EndosomalpH	2	HostProteinSynthesis	0	0	0
double	Mild	40S	0	EndosomalpH	2	Fibrosis	1	1	1
double	Mild	40S	0	EndosomalpH	2	T-cellInfiltration	0	0	0
double	Mild	40S	0	EndosomalpH	2	Inflammation	0	0	0
double	Mild	40S	0	EndosomalpH	2	SyncytiaFormation	0	0	0
double	Mild	40S	0	EndosomalpH	2	CellDeath	2	2	2
double	Mild	40S	0	EndosomalpH	2	ViralEntry	4	4	4
double	Mild	40S	0	ERK	0	ViralReplication	0	0	0
double	Mild	40S	0	ERK	0	HostProteinSynthesis	0	0	0
double	Mild	40S	0	ERK	0	Fibrosis	1	1	1
double	Mild	40S	0	ERK	0	T-cellInfiltration	0	0	0
double	Mild	40S	0	ERK	0	Inflammation	0	0	0
double	Mild	40S	0	ERK	0	SyncytiaFormation	0	0	0
double	Mild	40S	0	ERK	0	CellDeath	2	2	2
double	Mild	40S	0	ERK	0	ViralEntry	4	4	4
double	Mild	40S	0	ERK	2	ViralReplication	0	0	0
double	Mild	40S	0	ERK	2	HostProteinSynthesis	0	0	0
double	Mild	40S	0	ERK	2	Fibrosis	1	1	1
double	Mild	40S	0	ERK	2	T-cellInfiltration	0	0	0
double	Mild	40S	0	ERK	2	Inflammation	0	0	0
double	Mild	40S	0	ERK	2	SyncytiaFormation	0	0	0
double	Mild	40S	0	ERK	2	CellDeath	2	2	2
double	Mild	40S	0	ERK	2	ViralEntry	4	4	4
double	Mild	40S	0	ERstress	0	ViralReplication	0	0	0
double	Mild	40S	0	ERstress	0	HostProteinSynthesis	0	0	0
double	Mild	40S	0	ERstress	0	Fibrosis	1	1	1
double	Mild	40S	0	ERstress	0	T-cellInfiltration	0	0	0
double	Mild	40S	0	ERstress	0	Inflammation	0	0	0
double	Mild	40S	0	ERstress	0	SyncytiaFormation	0	0	0
double	Mild	40S	0	ERstress	0	CellDeath	2	2	2
double	Mild	40S	0	ERstress	0	ViralEntry	4	4	4
double	Mild	40S	0	ERstress	2	ViralReplication	0	0	0
double	Mild	40S	0	ERstress	2	HostProteinSynthesis	0	0	0
double	Mild	40S	0	ERstress	2	Fibrosis	1	1	1
double	Mild	40S	0	ERstress	2	T-cellInfiltration	1	1	1
double	Mild	40S	0	ERstress	2	Inflammation	1	1	1
double	Mild	40S	0	ERstress	2	SyncytiaFormation	0	0	0
double	Mild	40S	0	ERstress	2	CellDeath	2	2	2
double	Mild	40S	0	ERstress	2	ViralEntry	4	4	4
double	Mild	40S	0	GasderminD	0	ViralReplication	0	0	0
double	Mild	40S	0	GasderminD	0	HostProteinSynthesis	0	0	0
double	Mild	40S	0	GasderminD	0	Fibrosis	1	1	1
double	Mild	40S	0	GasderminD	0	T-cellInfiltration	0	0	0
double	Mild	40S	0	GasderminD	0	Inflammation	0	0	0
double	Mild	40S	0	GasderminD	0	SyncytiaFormation	0	0	0
double	Mild	40S	0	GasderminD	0	CellDeath	2	2	2
double	Mild	40S	0	GasderminD	0	ViralEntry	4	4	4
double	Mild	40S	0	GasderminD	2	ViralReplication	0	0	0
double	Mild	40S	0	GasderminD	2	HostProteinSynthesis	0	0	0
double	Mild	40S	0	GasderminD	2	Fibrosis	1	1	1
double	Mild	40S	0	GasderminD	2	T-cellInfiltration	0	0	0
double	Mild	40S	0	GasderminD	2	Inflammation	0	0	0
double	Mild	40S	0	GasderminD	2	SyncytiaFormation	0	0	0
double	Mild	40S	0	GasderminD	2	CellDeath	2	2	2
double	Mild	40S	0	GasderminD	2	ViralEntry	4	4	4
double	Mild	40S	0	GasderminE	0	ViralReplication	0	0	0
double	Mild	40S	0	GasderminE	0	HostProteinSynthesis	0	0	0
double	Mild	40S	0	GasderminE	0	Fibrosis	1	1	1
double	Mild	40S	0	GasderminE	0	T-cellInfiltration	0	0	0
double	Mild	40S	0	GasderminE	0	Inflammation	0	0	0
double	Mild	40S	0	GasderminE	0	SyncytiaFormation	0	0	0
double	Mild	40S	0	GasderminE	0	CellDeath	2	2	2
double	Mild	40S	0	GasderminE	0	ViralEntry	4	4	4
double	Mild	40S	0	GasderminE	2	ViralReplication	0	0	0
double	Mild	40S	0	GasderminE	2	HostProteinSynthesis	0	0	0
double	Mild	40S	0	GasderminE	2	Fibrosis	1	1	1
double	Mild	40S	0	GasderminE	2	T-cellInfiltration	0	0	0
double	Mild	40S	0	GasderminE	2	Inflammation	0	0	0
double	Mild	40S	0	GasderminE	2	SyncytiaFormation	0	0	0
double	Mild	40S	0	GasderminE	2	CellDeath	2	2	2
double	Mild	40S	0	GasderminE	2	ViralEntry	4	4	4
double	Mild	40S	0	glycosylation	0	ViralReplication	0	0	0
double	Mild	40S	0	glycosylation	0	HostProteinSynthesis	0	0	0
double	Mild	40S	0	glycosylation	0	Fibrosis	1	1	1
double	Mild	40S	0	glycosylation	0	T-cellInfiltration	0	0	0
double	Mild	40S	0	glycosylation	0	Inflammation	0	0	0
double	Mild	40S	0	glycosylation	0	SyncytiaFormation	0	0	0
double	Mild	40S	0	glycosylation	0	CellDeath	2	2	2
double	Mild	40S	0	glycosylation	0	ViralEntry	4	4	4
double	Mild	40S	0	glycosylation	2	ViralReplication	0	0	0
double	Mild	40S	0	glycosylation	2	HostProteinSynthesis	0	0	0
double	Mild	40S	0	glycosylation	2	Fibrosis	1	1	1
double	Mild	40S	0	glycosylation	2	T-cellInfiltration	0	0	0
double	Mild	40S	0	glycosylation	2	Inflammation	0	0	0
double	Mild	40S	0	glycosylation	2	SyncytiaFormation	0	0	0
double	Mild	40S	0	glycosylation	2	CellDeath	2	2	2
double	Mild	40S	0	glycosylation	2	ViralEntry	4	4	4
double	Mild	40S	0	guanylyltransferase	0	ViralReplication	0	0	0
double	Mild	40S	0	guanylyltransferase	0	HostProteinSynthesis	0	0	0
double	Mild	40S	0	guanylyltransferase	0	Fibrosis	1	1	1
double	Mild	40S	0	guanylyltransferase	0	T-cellInfiltration	0	0	0
double	Mild	40S	0	guanylyltransferase	0	Inflammation	0	0	0
double	Mild	40S	0	guanylyltransferase	0	SyncytiaFormation	0	0	0
double	Mild	40S	0	guanylyltransferase	0	CellDeath	2	2	2
double	Mild	40S	0	guanylyltransferase	0	ViralEntry	4	4	4
double	Mild	40S	0	guanylyltransferase	2	ViralReplication	0	0	0
double	Mild	40S	0	guanylyltransferase	2	HostProteinSynthesis	0	0	0
double	Mild	40S	0	guanylyltransferase	2	Fibrosis	1	1	1
double	Mild	40S	0	guanylyltransferase	2	T-cellInfiltration	0	0	0
double	Mild	40S	0	guanylyltransferase	2	Inflammation	0	0	0
double	Mild	40S	0	guanylyltransferase	2	SyncytiaFormation	0	0	0
double	Mild	40S	0	guanylyltransferase	2	CellDeath	2	2	2
double	Mild	40S	0	guanylyltransferase	2	ViralEntry	4	4	4
double	Mild	40S	0	IFITM	0	ViralReplication	0	0	0
double	Mild	40S	0	IFITM	0	HostProteinSynthesis	0	0	0
double	Mild	40S	0	IFITM	0	Fibrosis	1	1	1
double	Mild	40S	0	IFITM	0	T-cellInfiltration	0	0	0
double	Mild	40S	0	IFITM	0	Inflammation	0	0	0
double	Mild	40S	0	IFITM	0	SyncytiaFormation	0	0	0
double	Mild	40S	0	IFITM	0	CellDeath	2	2	2
double	Mild	40S	0	IFITM	0	ViralEntry	4	4	4
double	Mild	40S	0	IFITM	2	ViralReplication	0	0	0
double	Mild	40S	0	IFITM	2	HostProteinSynthesis	0	0	0
double	Mild	40S	0	IFITM	2	Fibrosis	1	1	1
double	Mild	40S	0	IFITM	2	T-cellInfiltration	0	0	0
double	Mild	40S	0	IFITM	2	Inflammation	0	0	0
double	Mild	40S	0	IFITM	2	SyncytiaFormation	0	0	0
double	Mild	40S	0	IFITM	2	CellDeath	2	2	2
double	Mild	40S	0	IFITM	2	ViralEntry	4	4	4
double	Mild	40S	0	IFN-I	0	ViralReplication	0	0	0
double	Mild	40S	0	IFN-I	0	HostProteinSynthesis	0	0	0
double	Mild	40S	0	IFN-I	0	Fibrosis	1	1	1
double	Mild	40S	0	IFN-I	0	T-cellInfiltration	0	0	0
double	Mild	40S	0	IFN-I	0	Inflammation	0	0	0
double	Mild	40S	0	IFN-I	0	SyncytiaFormation	0	0	0
double	Mild	40S	0	IFN-I	0	CellDeath	2	2	2
double	Mild	40S	0	IFN-I	0	ViralEntry	4	4	4
double	Mild	40S	0	IFN-I	4	ViralReplication	0	0	0
double	Mild	40S	0	IFN-I	4	HostProteinSynthesis	0	0	0
double	Mild	40S	0	IFN-I	4	Fibrosis	1	1	1
double	Mild	40S	0	IFN-I	4	T-cellInfiltration	0	0	0
double	Mild	40S	0	IFN-I	4	Inflammation	0	0	0
double	Mild	40S	0	IFN-I	4	SyncytiaFormation	0	0	0
double	Mild	40S	0	IFN-I	4	CellDeath	2	2	2
double	Mild	40S	0	IFN-I	4	ViralEntry	4	4	4
double	Mild	40S	0	IFN-II	0	ViralReplication	0	0	0
double	Mild	40S	0	IFN-II	0	HostProteinSynthesis	0	0	0
double	Mild	40S	0	IFN-II	0	Fibrosis	1	1	1
double	Mild	40S	0	IFN-II	0	T-cellInfiltration	0	0	0
double	Mild	40S	0	IFN-II	0	Inflammation	0	0	0
double	Mild	40S	0	IFN-II	0	SyncytiaFormation	0	0	0
double	Mild	40S	0	IFN-II	0	CellDeath	2	2	2
double	Mild	40S	0	IFN-II	0	ViralEntry	4	4	4
double	Mild	40S	0	IFN-II	4	ViralReplication	0	0	0
double	Mild	40S	0	IFN-II	4	HostProteinSynthesis	0	0	0
double	Mild	40S	0	IFN-II	4	Fibrosis	1	1	1
double	Mild	40S	0	IFN-II	4	T-cellInfiltration	0	0	0
double	Mild	40S	0	IFN-II	4	Inflammation	0	0	0
double	Mild	40S	0	IFN-II	4	SyncytiaFormation	0	0	0
double	Mild	40S	0	IFN-II	4	CellDeath	2	2	2
double	Mild	40S	0	IFN-II	4	ViralEntry	4	4	4
double	Mild	40S	0	IFN-III	0	ViralReplication	0	0	0
double	Mild	40S	0	IFN-III	0	HostProteinSynthesis	0	0	0
double	Mild	40S	0	IFN-III	0	Fibrosis	1	1	1
double	Mild	40S	0	IFN-III	0	T-cellInfiltration	0	0	0
double	Mild	40S	0	IFN-III	0	Inflammation	0	0	0
double	Mild	40S	0	IFN-III	0	SyncytiaFormation	0	0	0
double	Mild	40S	0	IFN-III	0	CellDeath	2	2	2
double	Mild	40S	0	IFN-III	0	ViralEntry	4	4	4
double	Mild	40S	0	IFN-III	4	ViralReplication	0	0	0
double	Mild	40S	0	IFN-III	4	HostProteinSynthesis	0	0	0
double	Mild	40S	0	IFN-III	4	Fibrosis	1	1	1
double	Mild	40S	0	IFN-III	4	T-cellInfiltration	0	0	0
double	Mild	40S	0	IFN-III	4	Inflammation	0	0	0
double	Mild	40S	0	IFN-III	4	SyncytiaFormation	0	0	0
double	Mild	40S	0	IFN-III	4	CellDeath	2	2	2
double	Mild	40S	0	IFN-III	4	ViralEntry	4	4	4
double	Mild	40S	0	IFN-LR1	0	ViralReplication	0	0	0
double	Mild	40S	0	IFN-LR1	0	HostProteinSynthesis	0	0	0
double	Mild	40S	0	IFN-LR1	0	Fibrosis	1	1	1
double	Mild	40S	0	IFN-LR1	0	T-cellInfiltration	0	0	0
double	Mild	40S	0	IFN-LR1	0	Inflammation	0	0	0
double	Mild	40S	0	IFN-LR1	0	SyncytiaFormation	0	0	0
double	Mild	40S	0	IFN-LR1	0	CellDeath	2	2	2
double	Mild	40S	0	IFN-LR1	0	ViralEntry	4	4	4
double	Mild	40S	0	IFN-LR1	4	ViralReplication	0	0	0
double	Mild	40S	0	IFN-LR1	4	HostProteinSynthesis	0	0	0
double	Mild	40S	0	IFN-LR1	4	Fibrosis	1	1	1
double	Mild	40S	0	IFN-LR1	4	T-cellInfiltration	0	0	0
double	Mild	40S	0	IFN-LR1	4	Inflammation	0	0	0
double	Mild	40S	0	IFN-LR1	4	SyncytiaFormation	0	0	0
double	Mild	40S	0	IFN-LR1	4	CellDeath	2	2	2
double	Mild	40S	0	IFN-LR1	4	ViralEntry	4	4	4
double	Mild	40S	0	IFNAR	0	ViralReplication	0	0	0
double	Mild	40S	0	IFNAR	0	HostProteinSynthesis	0	0	0
double	Mild	40S	0	IFNAR	0	Fibrosis	1	1	1
double	Mild	40S	0	IFNAR	0	T-cellInfiltration	0	0	0
double	Mild	40S	0	IFNAR	0	Inflammation	0	0	0
double	Mild	40S	0	IFNAR	0	SyncytiaFormation	0	0	0
double	Mild	40S	0	IFNAR	0	CellDeath	2	2	2
double	Mild	40S	0	IFNAR	0	ViralEntry	4	4	4
double	Mild	40S	0	IFNAR	4	ViralReplication	0	0	0
double	Mild	40S	0	IFNAR	4	HostProteinSynthesis	0	0	0
double	Mild	40S	0	IFNAR	4	Fibrosis	1	1	1
double	Mild	40S	0	IFNAR	4	T-cellInfiltration	0	0	0
double	Mild	40S	0	IFNAR	4	Inflammation	0	0	0
double	Mild	40S	0	IFNAR	4	SyncytiaFormation	0	0	0
double	Mild	40S	0	IFNAR	4	CellDeath	2	2	2
double	Mild	40S	0	IFNAR	4	ViralEntry	4	4	4
double	Mild	40S	0	IFNGR	0	ViralReplication	0	0	0
double	Mild	40S	0	IFNGR	0	HostProteinSynthesis	0	0	0
double	Mild	40S	0	IFNGR	0	Fibrosis	1	1	1
double	Mild	40S	0	IFNGR	0	T-cellInfiltration	0	0	0
double	Mild	40S	0	IFNGR	0	Inflammation	0	0	0
double	Mild	40S	0	IFNGR	0	SyncytiaFormation	0	0	0
double	Mild	40S	0	IFNGR	0	CellDeath	2	2	2
double	Mild	40S	0	IFNGR	0	ViralEntry	4	4	4
double	Mild	40S	0	IFNGR	4	ViralReplication	0	0	0
double	Mild	40S	0	IFNGR	4	HostProteinSynthesis	0	0	0
double	Mild	40S	0	IFNGR	4	Fibrosis	1	1	1
double	Mild	40S	0	IFNGR	4	T-cellInfiltration	0	0	0
double	Mild	40S	0	IFNGR	4	Inflammation	0	0	0
double	Mild	40S	0	IFNGR	4	SyncytiaFormation	0	0	0
double	Mild	40S	0	IFNGR	4	CellDeath	2	2	2
double	Mild	40S	0	IFNGR	4	ViralEntry	4	4	4
double	Mild	40S	0	IkBa	0	ViralReplication	0	0	0
double	Mild	40S	0	IkBa	0	HostProteinSynthesis	0	0	0
double	Mild	40S	0	IkBa	0	Fibrosis	1	1	1
double	Mild	40S	0	IkBa	0	T-cellInfiltration	1	1	1
double	Mild	40S	0	IkBa	0	Inflammation	1	1	1
double	Mild	40S	0	IkBa	0	SyncytiaFormation	0	0	0
double	Mild	40S	0	IkBa	0	CellDeath	2	2	2
double	Mild	40S	0	IkBa	0	ViralEntry	4	4	4
double	Mild	40S	0	IkBa	2	ViralReplication	0	0	0
double	Mild	40S	0	IkBa	2	HostProteinSynthesis	0	0	0
double	Mild	40S	0	IkBa	2	Fibrosis	1	1	1
double	Mild	40S	0	IkBa	2	T-cellInfiltration	0	0	0
double	Mild	40S	0	IkBa	2	Inflammation	0	0	0
double	Mild	40S	0	IkBa	2	SyncytiaFormation	0	0	0
double	Mild	40S	0	IkBa	2	CellDeath	2	2	2
double	Mild	40S	0	IkBa	2	ViralEntry	4	4	4
double	Mild	40S	0	IKK	0	ViralReplication	0	0	0
double	Mild	40S	0	IKK	0	HostProteinSynthesis	0	0	0
double	Mild	40S	0	IKK	0	Fibrosis	1	1	1
double	Mild	40S	0	IKK	0	T-cellInfiltration	0	0	0
double	Mild	40S	0	IKK	0	Inflammation	0	0	0
double	Mild	40S	0	IKK	0	SyncytiaFormation	0	0	0
double	Mild	40S	0	IKK	0	CellDeath	2	2	2
double	Mild	40S	0	IKK	0	ViralEntry	4	4	4
double	Mild	40S	0	IKK	2	ViralReplication	0	0	0
double	Mild	40S	0	IKK	2	HostProteinSynthesis	0	0	0
double	Mild	40S	0	IKK	2	Fibrosis	1	1	1
double	Mild	40S	0	IKK	2	T-cellInfiltration	1	1	1
double	Mild	40S	0	IKK	2	Inflammation	1	1	1
double	Mild	40S	0	IKK	2	SyncytiaFormation	0	0	0
double	Mild	40S	0	IKK	2	CellDeath	2	2	2
double	Mild	40S	0	IKK	2	ViralEntry	4	4	4
double	Mild	40S	0	IL-10	0	ViralReplication	0	0	0
double	Mild	40S	0	IL-10	0	HostProteinSynthesis	0	0	0
double	Mild	40S	0	IL-10	0	Fibrosis	1	1	1
double	Mild	40S	0	IL-10	0	T-cellInfiltration	0	0	0
double	Mild	40S	0	IL-10	0	Inflammation	0	0	0
double	Mild	40S	0	IL-10	0	SyncytiaFormation	0	0	0
double	Mild	40S	0	IL-10	0	CellDeath	2	2	2
double	Mild	40S	0	IL-10	0	ViralEntry	4	4	4
double	Mild	40S	0	IL-10	4	ViralReplication	0	0	0
double	Mild	40S	0	IL-10	4	HostProteinSynthesis	0	0	0
double	Mild	40S	0	IL-10	4	Fibrosis	1	1	1
double	Mild	40S	0	IL-10	4	T-cellInfiltration	0	0	0
double	Mild	40S	0	IL-10	4	Inflammation	0	0	0
double	Mild	40S	0	IL-10	4	SyncytiaFormation	0	0	0
double	Mild	40S	0	IL-10	4	CellDeath	2	2	2
double	Mild	40S	0	IL-10	4	ViralEntry	4	4	4
double	Mild	40S	0	IL-18	0	ViralReplication	0	0	0
double	Mild	40S	0	IL-18	0	HostProteinSynthesis	0	0	0
double	Mild	40S	0	IL-18	0	Fibrosis	1	1	1
double	Mild	40S	0	IL-18	0	T-cellInfiltration	0	0	0
double	Mild	40S	0	IL-18	0	Inflammation	0	0	0
double	Mild	40S	0	IL-18	0	SyncytiaFormation	0	0	0
double	Mild	40S	0	IL-18	0	CellDeath	2	2	2
double	Mild	40S	0	IL-18	0	ViralEntry	4	4	4
double	Mild	40S	0	IL-18	4	ViralReplication	0	0	0
double	Mild	40S	0	IL-18	4	HostProteinSynthesis	0	0	0
double	Mild	40S	0	IL-18	4	Fibrosis	1	1	1
double	Mild	40S	0	IL-18	4	T-cellInfiltration	0	0	0
double	Mild	40S	0	IL-18	4	Inflammation	0	0	0
double	Mild	40S	0	IL-18	4	SyncytiaFormation	0	0	0
double	Mild	40S	0	IL-18	4	CellDeath	2	2	2
double	Mild	40S	0	IL-18	4	ViralEntry	4	4	4
double	Mild	40S	0	IL-1B	0	ViralReplication	0	0	0
double	Mild	40S	0	IL-1B	0	HostProteinSynthesis	0	0	0
double	Mild	40S	0	IL-1B	0	Fibrosis	1	1	1
double	Mild	40S	0	IL-1B	0	T-cellInfiltration	0	0	0
double	Mild	40S	0	IL-1B	0	Inflammation	0	0	0
double	Mild	40S	0	IL-1B	0	SyncytiaFormation	0	0	0
double	Mild	40S	0	IL-1B	0	CellDeath	2	2	2
double	Mild	40S	0	IL-1B	0	ViralEntry	4	4	4
double	Mild	40S	0	IL-1B	4	ViralReplication	0	0	0
double	Mild	40S	0	IL-1B	4	HostProteinSynthesis	0	0	0
double	Mild	40S	0	IL-1B	4	Fibrosis	1	1	1
double	Mild	40S	0	IL-1B	4	T-cellInfiltration	0	0	0
double	Mild	40S	0	IL-1B	4	Inflammation	1	1	1
double	Mild	40S	0	IL-1B	4	SyncytiaFormation	0	0	0
double	Mild	40S	0	IL-1B	4	CellDeath	2	2	2
double	Mild	40S	0	IL-1B	4	ViralEntry	4	4	4
double	Mild	40S	0	IL-2	0	ViralReplication	0	0	0
double	Mild	40S	0	IL-2	0	HostProteinSynthesis	0	0	0
double	Mild	40S	0	IL-2	0	Fibrosis	1	1	1
double	Mild	40S	0	IL-2	0	T-cellInfiltration	0	0	0
double	Mild	40S	0	IL-2	0	Inflammation	0	0	0
double	Mild	40S	0	IL-2	0	SyncytiaFormation	0	0	0
double	Mild	40S	0	IL-2	0	CellDeath	2	2	2
double	Mild	40S	0	IL-2	0	ViralEntry	4	4	4
double	Mild	40S	0	IL-2	4	ViralReplication	0	0	0
double	Mild	40S	0	IL-2	4	HostProteinSynthesis	0	0	0
double	Mild	40S	0	IL-2	4	Fibrosis	1	1	1
double	Mild	40S	0	IL-2	4	T-cellInfiltration	0	0	0
double	Mild	40S	0	IL-2	4	Inflammation	0	0	0
double	Mild	40S	0	IL-2	4	SyncytiaFormation	0	0	0
double	Mild	40S	0	IL-2	4	CellDeath	2	2	2
double	Mild	40S	0	IL-2	4	ViralEntry	4	4	4
double	Mild	40S	0	IL-6	0	ViralReplication	0	0	0
double	Mild	40S	0	IL-6	0	HostProteinSynthesis	0	0	0
double	Mild	40S	0	IL-6	0	Fibrosis	1	1	1
double	Mild	40S	0	IL-6	0	T-cellInfiltration	0	0	0
double	Mild	40S	0	IL-6	0	Inflammation	0	0	0
double	Mild	40S	0	IL-6	0	SyncytiaFormation	0	0	0
double	Mild	40S	0	IL-6	0	CellDeath	2	2	2
double	Mild	40S	0	IL-6	0	ViralEntry	4	4	4
double	Mild	40S	0	IL-6	4	ViralReplication	0	0	0
double	Mild	40S	0	IL-6	4	HostProteinSynthesis	0	0	0
double	Mild	40S	0	IL-6	4	Fibrosis	1	1	1
double	Mild	40S	0	IL-6	4	T-cellInfiltration	0	0	0
double	Mild	40S	0	IL-6	4	Inflammation	0	0	0
double	Mild	40S	0	IL-6	4	SyncytiaFormation	0	0	0
double	Mild	40S	0	IL-6	4	CellDeath	2	2	2
double	Mild	40S	0	IL-6	4	ViralEntry	4	4	4
double	Mild	40S	0	IL-8	0	ViralReplication	0	0	0
double	Mild	40S	0	IL-8	0	HostProteinSynthesis	0	0	0
double	Mild	40S	0	IL-8	0	Fibrosis	1	1	1
double	Mild	40S	0	IL-8	0	T-cellInfiltration	0	0	0
double	Mild	40S	0	IL-8	0	Inflammation	0	0	0
double	Mild	40S	0	IL-8	0	SyncytiaFormation	0	0	0
double	Mild	40S	0	IL-8	0	CellDeath	2	2	2
double	Mild	40S	0	IL-8	0	ViralEntry	4	4	4
double	Mild	40S	0	IL-8	4	ViralReplication	0	0	0
double	Mild	40S	0	IL-8	4	HostProteinSynthesis	0	0	0
double	Mild	40S	0	IL-8	4	Fibrosis	1	1	1
double	Mild	40S	0	IL-8	4	T-cellInfiltration	0	0	0
double	Mild	40S	0	IL-8	4	Inflammation	1	1	1
double	Mild	40S	0	IL-8	4	SyncytiaFormation	0	0	0
double	Mild	40S	0	IL-8	4	CellDeath	2	2	2
double	Mild	40S	0	IL-8	4	ViralEntry	4	4	4
double	Mild	40S	0	Inflammasome	0	ViralReplication	0	0	0
double	Mild	40S	0	Inflammasome	0	HostProteinSynthesis	0	0	0
double	Mild	40S	0	Inflammasome	0	Fibrosis	1	1	1
double	Mild	40S	0	Inflammasome	0	T-cellInfiltration	0	0	0
double	Mild	40S	0	Inflammasome	0	Inflammation	0	0	0
double	Mild	40S	0	Inflammasome	0	SyncytiaFormation	0	0	0
double	Mild	40S	0	Inflammasome	0	CellDeath	2	2	2
double	Mild	40S	0	Inflammasome	0	ViralEntry	4	4	4
double	Mild	40S	0	Inflammasome	2	ViralReplication	0	0	0
double	Mild	40S	0	Inflammasome	2	HostProteinSynthesis	0	0	0
double	Mild	40S	0	Inflammasome	2	Fibrosis	1	1	1
double	Mild	40S	0	Inflammasome	2	T-cellInfiltration	0	0	0
double	Mild	40S	0	Inflammasome	2	Inflammation	0	0	0
double	Mild	40S	0	Inflammasome	2	SyncytiaFormation	0	0	0
double	Mild	40S	0	Inflammasome	2	CellDeath	2	2	2
double	Mild	40S	0	Inflammasome	2	ViralEntry	4	4	4
double	Mild	40S	0	iNOS	0	ViralReplication	0	0	0
double	Mild	40S	0	iNOS	0	HostProteinSynthesis	0	0	0
double	Mild	40S	0	iNOS	0	Fibrosis	1	1	1
double	Mild	40S	0	iNOS	0	T-cellInfiltration	0	0	0
double	Mild	40S	0	iNOS	0	Inflammation	0	0	0
double	Mild	40S	0	iNOS	0	SyncytiaFormation	0	0	0
double	Mild	40S	0	iNOS	0	CellDeath	2	2	2
double	Mild	40S	0	iNOS	0	ViralEntry	4	4	4
double	Mild	40S	0	iNOS	2	ViralReplication	0	0	0
double	Mild	40S	0	iNOS	2	HostProteinSynthesis	0	0	0
double	Mild	40S	0	iNOS	2	Fibrosis	1	1	1
double	Mild	40S	0	iNOS	2	T-cellInfiltration	0	0	0
double	Mild	40S	0	iNOS	2	Inflammation	0	0	0
double	Mild	40S	0	iNOS	2	SyncytiaFormation	0	0	0
double	Mild	40S	0	iNOS	2	CellDeath	2	2	2
double	Mild	40S	0	iNOS	2	ViralEntry	4	4	4
double	Mild	40S	0	IRE1	0	ViralReplication	0	0	0
double	Mild	40S	0	IRE1	0	HostProteinSynthesis	0	0	0
double	Mild	40S	0	IRE1	0	Fibrosis	1	1	1
double	Mild	40S	0	IRE1	0	T-cellInfiltration	0	0	0
double	Mild	40S	0	IRE1	0	Inflammation	0	0	0
double	Mild	40S	0	IRE1	0	SyncytiaFormation	0	0	0
double	Mild	40S	0	IRE1	0	CellDeath	2	2	2
double	Mild	40S	0	IRE1	0	ViralEntry	4	4	4
double	Mild	40S	0	IRE1	2	ViralReplication	0	0	0
double	Mild	40S	0	IRE1	2	HostProteinSynthesis	0	0	0
double	Mild	40S	0	IRE1	2	Fibrosis	1	1	1
double	Mild	40S	0	IRE1	2	T-cellInfiltration	1	1	1
double	Mild	40S	0	IRE1	2	Inflammation	1	1	1
double	Mild	40S	0	IRE1	2	SyncytiaFormation	0	0	0
double	Mild	40S	0	IRE1	2	CellDeath	2	2	2
double	Mild	40S	0	IRE1	2	ViralEntry	4	4	4
double	Mild	40S	0	IRF3	0	ViralReplication	0	0	0
double	Mild	40S	0	IRF3	0	HostProteinSynthesis	0	0	0
double	Mild	40S	0	IRF3	0	Fibrosis	1	1	1
double	Mild	40S	0	IRF3	0	T-cellInfiltration	0	0	0
double	Mild	40S	0	IRF3	0	Inflammation	0	0	0
double	Mild	40S	0	IRF3	0	SyncytiaFormation	0	0	0
double	Mild	40S	0	IRF3	0	CellDeath	2	2	2
double	Mild	40S	0	IRF3	0	ViralEntry	4	4	4
double	Mild	40S	0	IRF3	2	ViralReplication	0	0	0
double	Mild	40S	0	IRF3	2	HostProteinSynthesis	0	0	0
double	Mild	40S	0	IRF3	2	Fibrosis	1	1	1
double	Mild	40S	0	IRF3	2	T-cellInfiltration	0	0	0
double	Mild	40S	0	IRF3	2	Inflammation	0	0	0
double	Mild	40S	0	IRF3	2	SyncytiaFormation	0	0	0
double	Mild	40S	0	IRF3	2	CellDeath	2	2	2
double	Mild	40S	0	IRF3	2	ViralEntry	4	4	4
double	Mild	40S	0	IRF7	0	ViralReplication	0	0	0
double	Mild	40S	0	IRF7	0	HostProteinSynthesis	0	0	0
double	Mild	40S	0	IRF7	0	Fibrosis	1	1	1
double	Mild	40S	0	IRF7	0	T-cellInfiltration	0	0	0
double	Mild	40S	0	IRF7	0	Inflammation	0	0	0
double	Mild	40S	0	IRF7	0	SyncytiaFormation	0	0	0
double	Mild	40S	0	IRF7	0	CellDeath	2	2	2
double	Mild	40S	0	IRF7	0	ViralEntry	4	4	4
double	Mild	40S	0	IRF7	2	ViralReplication	0	0	0
double	Mild	40S	0	IRF7	2	HostProteinSynthesis	0	0	0
double	Mild	40S	0	IRF7	2	Fibrosis	1	1	1
double	Mild	40S	0	IRF7	2	T-cellInfiltration	0	0	0
double	Mild	40S	0	IRF7	2	Inflammation	0	0	0
double	Mild	40S	0	IRF7	2	SyncytiaFormation	0	0	0
double	Mild	40S	0	IRF7	2	CellDeath	2	2	2
double	Mild	40S	0	IRF7	2	ViralEntry	4	4	4
double	Mild	40S	0	IRF9	0	ViralReplication	0	0	0
double	Mild	40S	0	IRF9	0	HostProteinSynthesis	0	0	0
double	Mild	40S	0	IRF9	0	Fibrosis	1	1	1
double	Mild	40S	0	IRF9	0	T-cellInfiltration	0	0	0
double	Mild	40S	0	IRF9	0	Inflammation	0	0	0
double	Mild	40S	0	IRF9	0	SyncytiaFormation	0	0	0
double	Mild	40S	0	IRF9	0	CellDeath	2	2	2
double	Mild	40S	0	IRF9	0	ViralEntry	4	4	4
double	Mild	40S	0	IRF9	2	ViralReplication	0	0	0
double	Mild	40S	0	IRF9	2	HostProteinSynthesis	0	0	0
double	Mild	40S	0	IRF9	2	Fibrosis	1	1	1
double	Mild	40S	0	IRF9	2	T-cellInfiltration	0	0	0
double	Mild	40S	0	IRF9	2	Inflammation	0	0	0
double	Mild	40S	0	IRF9	2	SyncytiaFormation	0	0	0
double	Mild	40S	0	IRF9	2	CellDeath	2	2	2
double	Mild	40S	0	IRF9	2	ViralEntry	4	4	4
double	Mild	40S	0	Jak1	0	ViralReplication	0	0	0
double	Mild	40S	0	Jak1	0	HostProteinSynthesis	0	0	0
double	Mild	40S	0	Jak1	0	Fibrosis	1	1	1
double	Mild	40S	0	Jak1	0	T-cellInfiltration	0	0	0
double	Mild	40S	0	Jak1	0	Inflammation	0	0	0
double	Mild	40S	0	Jak1	0	SyncytiaFormation	0	0	0
double	Mild	40S	0	Jak1	0	CellDeath	2	2	2
double	Mild	40S	0	Jak1	0	ViralEntry	4	4	4
double	Mild	40S	0	Jak1	2	ViralReplication	0	0	0
double	Mild	40S	0	Jak1	2	HostProteinSynthesis	0	0	0
double	Mild	40S	0	Jak1	2	Fibrosis	1	1	1
double	Mild	40S	0	Jak1	2	T-cellInfiltration	0	0	0
double	Mild	40S	0	Jak1	2	Inflammation	0	0	0
double	Mild	40S	0	Jak1	2	SyncytiaFormation	0	0	0
double	Mild	40S	0	Jak1	2	CellDeath	2	2	2
double	Mild	40S	0	Jak1	2	ViralEntry	4	4	4
double	Mild	40S	0	Jak2	0	ViralReplication	0	0	0
double	Mild	40S	0	Jak2	0	HostProteinSynthesis	0	0	0
double	Mild	40S	0	Jak2	0	Fibrosis	1	1	1
double	Mild	40S	0	Jak2	0	T-cellInfiltration	0	0	0
double	Mild	40S	0	Jak2	0	Inflammation	0	0	0
double	Mild	40S	0	Jak2	0	SyncytiaFormation	0	0	0
double	Mild	40S	0	Jak2	0	CellDeath	2	2	2
double	Mild	40S	0	Jak2	0	ViralEntry	4	4	4
double	Mild	40S	0	Jak2	1	ViralReplication	0	0	0
double	Mild	40S	0	Jak2	1	HostProteinSynthesis	0	0	0
double	Mild	40S	0	Jak2	1	Fibrosis	1	1	1
double	Mild	40S	0	Jak2	1	T-cellInfiltration	0	0	0
double	Mild	40S	0	Jak2	1	Inflammation	0	0	0
double	Mild	40S	0	Jak2	1	SyncytiaFormation	0	0	0
double	Mild	40S	0	Jak2	1	CellDeath	2	2	2
double	Mild	40S	0	Jak2	1	ViralEntry	4	4	4
double	Mild	40S	0	JNK	0	ViralReplication	0	0	0
double	Mild	40S	0	JNK	0	HostProteinSynthesis	0	0	0
double	Mild	40S	0	JNK	0	Fibrosis	1	1	1
double	Mild	40S	0	JNK	0	T-cellInfiltration	0	0	0
double	Mild	40S	0	JNK	0	Inflammation	0	0	0
double	Mild	40S	0	JNK	0	SyncytiaFormation	0	0	0
double	Mild	40S	0	JNK	0	CellDeath	2	2	2
double	Mild	40S	0	JNK	0	ViralEntry	4	4	4
double	Mild	40S	0	JNK	2	ViralReplication	0	0	0
double	Mild	40S	0	JNK	2	HostProteinSynthesis	0	0	0
double	Mild	40S	0	JNK	2	Fibrosis	1	1	1
double	Mild	40S	0	JNK	2	T-cellInfiltration	0	0	0
double	Mild	40S	0	JNK	2	Inflammation	0	0	0
double	Mild	40S	0	JNK	2	SyncytiaFormation	0	0	0
double	Mild	40S	0	JNK	2	CellDeath	2	2	2
double	Mild	40S	0	JNK	2	ViralEntry	4	4	4
double	Mild	40S	0	LY6E	0	ViralReplication	0	0	0
double	Mild	40S	0	LY6E	0	HostProteinSynthesis	0	0	0
double	Mild	40S	0	LY6E	0	Fibrosis	1	1	1
double	Mild	40S	0	LY6E	0	T-cellInfiltration	0	0	0
double	Mild	40S	0	LY6E	0	Inflammation	0	0	0
double	Mild	40S	0	LY6E	0	SyncytiaFormation	0	0	0
double	Mild	40S	0	LY6E	0	CellDeath	2	2	2
double	Mild	40S	0	LY6E	0	ViralEntry	4	4	4
double	Mild	40S	0	LY6E	2	ViralReplication	0	0	0
double	Mild	40S	0	LY6E	2	HostProteinSynthesis	0	0	0
double	Mild	40S	0	LY6E	2	Fibrosis	1	1	1
double	Mild	40S	0	LY6E	2	T-cellInfiltration	0	0	0
double	Mild	40S	0	LY6E	2	Inflammation	0	0	0
double	Mild	40S	0	LY6E	2	SyncytiaFormation	0	0	0
double	Mild	40S	0	LY6E	2	CellDeath	2	2	2
double	Mild	40S	0	LY6E	2	ViralEntry	2	2	2
double	Mild	40S	0	MasR	0	ViralReplication	0	0	0
double	Mild	40S	0	MasR	0	HostProteinSynthesis	0	0	0
double	Mild	40S	0	MasR	0	Fibrosis	1	1	1
double	Mild	40S	0	MasR	0	T-cellInfiltration	0	0	0
double	Mild	40S	0	MasR	0	Inflammation	0	0	0
double	Mild	40S	0	MasR	0	SyncytiaFormation	0	0	0
double	Mild	40S	0	MasR	0	CellDeath	2	2	2
double	Mild	40S	0	MasR	0	ViralEntry	4	4	4
double	Mild	40S	0	MasR	2	ViralReplication	0	0	0
double	Mild	40S	0	MasR	2	HostProteinSynthesis	0	0	0
double	Mild	40S	0	MasR	2	Fibrosis	0	0	0
double	Mild	40S	0	MasR	2	T-cellInfiltration	0	0	0
double	Mild	40S	0	MasR	2	Inflammation	0	0	0
double	Mild	40S	0	MasR	2	SyncytiaFormation	0	0	0
double	Mild	40S	0	MasR	2	CellDeath	2	2	2
double	Mild	40S	0	MasR	2	ViralEntry	4	4	4
double	Mild	40S	0	MAVS	0	ViralReplication	0	0	0
double	Mild	40S	0	MAVS	0	HostProteinSynthesis	0	0	0
double	Mild	40S	0	MAVS	0	Fibrosis	1	1	1
double	Mild	40S	0	MAVS	0	T-cellInfiltration	0	0	0
double	Mild	40S	0	MAVS	0	Inflammation	0	0	0
double	Mild	40S	0	MAVS	0	SyncytiaFormation	0	0	0
double	Mild	40S	0	MAVS	0	CellDeath	1	1	1
double	Mild	40S	0	MAVS	0	ViralEntry	4	4	4
double	Mild	40S	0	MAVS	2	ViralReplication	0	0	0
double	Mild	40S	0	MAVS	2	HostProteinSynthesis	0	0	0
double	Mild	40S	0	MAVS	2	Fibrosis	1	1	1
double	Mild	40S	0	MAVS	2	T-cellInfiltration	0	0	0
double	Mild	40S	0	MAVS	2	Inflammation	0	0	0
double	Mild	40S	0	MAVS	2	SyncytiaFormation	0	0	0
double	Mild	40S	0	MAVS	2	CellDeath	2	2	2
double	Mild	40S	0	MAVS	2	ViralEntry	4	4	4
double	Mild	40S	0	MDA5	0	ViralReplication	0	0	0
double	Mild	40S	0	MDA5	0	HostProteinSynthesis	0	0	0
double	Mild	40S	0	MDA5	0	Fibrosis	1	1	1
double	Mild	40S	0	MDA5	0	T-cellInfiltration	0	0	0
double	Mild	40S	0	MDA5	0	Inflammation	0	0	0
double	Mild	40S	0	MDA5	0	SyncytiaFormation	0	0	0
double	Mild	40S	0	MDA5	0	CellDeath	1	1	1
double	Mild	40S	0	MDA5	0	ViralEntry	4	4	4
double	Mild	40S	0	MDA5	2	ViralReplication	0	0	0
double	Mild	40S	0	MDA5	2	HostProteinSynthesis	0	0	0
double	Mild	40S	0	MDA5	2	Fibrosis	1	1	1
double	Mild	40S	0	MDA5	2	T-cellInfiltration	0	0	0
double	Mild	40S	0	MDA5	2	Inflammation	0	0	0
double	Mild	40S	0	MDA5	2	SyncytiaFormation	0	0	0
double	Mild	40S	0	MDA5	2	CellDeath	2	2	2
double	Mild	40S	0	MDA5	2	ViralEntry	4	4	4
double	Mild	40S	0	MLKL	0	ViralReplication	0	0	0
double	Mild	40S	0	MLKL	0	HostProteinSynthesis	0	0	0
double	Mild	40S	0	MLKL	0	Fibrosis	1	1	1
double	Mild	40S	0	MLKL	0	T-cellInfiltration	0	0	0
double	Mild	40S	0	MLKL	0	Inflammation	0	0	0
double	Mild	40S	0	MLKL	0	SyncytiaFormation	0	0	0
double	Mild	40S	0	MLKL	0	CellDeath	2	2	2
double	Mild	40S	0	MLKL	0	ViralEntry	4	4	4
double	Mild	40S	0	MLKL	2	ViralReplication	0	0	0
double	Mild	40S	0	MLKL	2	HostProteinSynthesis	0	0	0
double	Mild	40S	0	MLKL	2	Fibrosis	1	1	1
double	Mild	40S	0	MLKL	2	T-cellInfiltration	0	0	0
double	Mild	40S	0	MLKL	2	Inflammation	0	0	0
double	Mild	40S	0	MLKL	2	SyncytiaFormation	0	0	0
double	Mild	40S	0	MLKL	2	CellDeath	2	2	2
double	Mild	40S	0	MLKL	2	ViralEntry	4	4	4
double	Mild	40S	0	mTORC1	0	ViralReplication	0	0	0
double	Mild	40S	0	mTORC1	0	HostProteinSynthesis	0	0	0
double	Mild	40S	0	mTORC1	0	Fibrosis	1	1	1
double	Mild	40S	0	mTORC1	0	T-cellInfiltration	0	0	0
double	Mild	40S	0	mTORC1	0	Inflammation	0	0	0
double	Mild	40S	0	mTORC1	0	SyncytiaFormation	0	0	0
double	Mild	40S	0	mTORC1	0	CellDeath	2	2	2
double	Mild	40S	0	mTORC1	0	ViralEntry	4	4	4
double	Mild	40S	0	mTORC1	2	ViralReplication	0	0	0
double	Mild	40S	0	mTORC1	2	HostProteinSynthesis	0	0	0
double	Mild	40S	0	mTORC1	2	Fibrosis	1	1	1
double	Mild	40S	0	mTORC1	2	T-cellInfiltration	0	0	0
double	Mild	40S	0	mTORC1	2	Inflammation	0	0	0
double	Mild	40S	0	mTORC1	2	SyncytiaFormation	0	0	0
double	Mild	40S	0	mTORC1	2	CellDeath	2	2	2
double	Mild	40S	0	mTORC1	2	ViralEntry	4	4	4
double	Mild	40S	0	NF-kB	0	ViralReplication	0	0	0
double	Mild	40S	0	NF-kB	0	HostProteinSynthesis	0	0	0
double	Mild	40S	0	NF-kB	0	Fibrosis	1	1	1
double	Mild	40S	0	NF-kB	0	T-cellInfiltration	0	0	0
double	Mild	40S	0	NF-kB	0	Inflammation	0	0	0
double	Mild	40S	0	NF-kB	0	SyncytiaFormation	0	0	0
double	Mild	40S	0	NF-kB	0	CellDeath	2	2	2
double	Mild	40S	0	NF-kB	0	ViralEntry	4	4	4
double	Mild	40S	0	NF-kB	4	ViralReplication	0	0	0
double	Mild	40S	0	NF-kB	4	HostProteinSynthesis	0	0	0
double	Mild	40S	0	NF-kB	4	Fibrosis	1	1	1
double	Mild	40S	0	NF-kB	4	T-cellInfiltration	2	2	2
double	Mild	40S	0	NF-kB	4	Inflammation	3	3	3
double	Mild	40S	0	NF-kB	4	SyncytiaFormation	0	0	0
double	Mild	40S	0	NF-kB	4	CellDeath	1	1	1
double	Mild	40S	0	NF-kB	4	ViralEntry	4	4	4
double	Mild	40S	0	NKRF	0	ViralReplication	0	0	0
double	Mild	40S	0	NKRF	0	HostProteinSynthesis	0	0	0
double	Mild	40S	0	NKRF	0	Fibrosis	1	1	1
double	Mild	40S	0	NKRF	0	T-cellInfiltration	0	0	0
double	Mild	40S	0	NKRF	0	Inflammation	0	0	0
double	Mild	40S	0	NKRF	0	SyncytiaFormation	0	0	0
double	Mild	40S	0	NKRF	0	CellDeath	2	2	2
double	Mild	40S	0	NKRF	0	ViralEntry	4	4	4
double	Mild	40S	0	NKRF	2	ViralReplication	0	0	0
double	Mild	40S	0	NKRF	2	HostProteinSynthesis	0	0	0
double	Mild	40S	0	NKRF	2	Fibrosis	1	1	1
double	Mild	40S	0	NKRF	2	T-cellInfiltration	0	0	0
double	Mild	40S	0	NKRF	2	Inflammation	0	0	0
double	Mild	40S	0	NKRF	2	SyncytiaFormation	0	0	0
double	Mild	40S	0	NKRF	2	CellDeath	2	2	2
double	Mild	40S	0	NKRF	2	ViralEntry	4	4	4
double	Mild	40S	0	NLRP3	0	ViralReplication	0	0	0
double	Mild	40S	0	NLRP3	0	HostProteinSynthesis	0	0	0
double	Mild	40S	0	NLRP3	0	Fibrosis	1	1	1
double	Mild	40S	0	NLRP3	0	T-cellInfiltration	0	0	0
double	Mild	40S	0	NLRP3	0	Inflammation	0	0	0
double	Mild	40S	0	NLRP3	0	SyncytiaFormation	0	0	0
double	Mild	40S	0	NLRP3	0	CellDeath	2	2	2
double	Mild	40S	0	NLRP3	0	ViralEntry	4	4	4
double	Mild	40S	0	NLRP3	2	ViralReplication	0	0	0
double	Mild	40S	0	NLRP3	2	HostProteinSynthesis	0	0	0
double	Mild	40S	0	NLRP3	2	Fibrosis	1	1	1
double	Mild	40S	0	NLRP3	2	T-cellInfiltration	0	0	0
double	Mild	40S	0	NLRP3	2	Inflammation	0	0	0
double	Mild	40S	0	NLRP3	2	SyncytiaFormation	0	0	0
double	Mild	40S	0	NLRP3	2	CellDeath	2	2	2
double	Mild	40S	0	NLRP3	2	ViralEntry	4	4	4
double	Mild	40S	0	Nox4	0	ViralReplication	0	0	0
double	Mild	40S	0	Nox4	0	HostProteinSynthesis	0	0	0
double	Mild	40S	0	Nox4	0	Fibrosis	0	0	0
double	Mild	40S	0	Nox4	0	T-cellInfiltration	0	0	0
double	Mild	40S	0	Nox4	0	Inflammation	0	0	0
double	Mild	40S	0	Nox4	0	SyncytiaFormation	0	0	0
double	Mild	40S	0	Nox4	0	CellDeath	2	2	2
double	Mild	40S	0	Nox4	0	ViralEntry	4	4	4
double	Mild	40S	0	Nox4	2	ViralReplication	0	0	0
double	Mild	40S	0	Nox4	2	HostProteinSynthesis	0	0	0
double	Mild	40S	0	Nox4	2	Fibrosis	1	1	1
double	Mild	40S	0	Nox4	2	T-cellInfiltration	1	1	1
double	Mild	40S	0	Nox4	2	Inflammation	1	1	1
double	Mild	40S	0	Nox4	2	SyncytiaFormation	0	0	0
double	Mild	40S	0	Nox4	2	CellDeath	2	2	2
double	Mild	40S	0	Nox4	2	ViralEntry	4	4	4
double	Mild	40S	0	OAS	0	ViralReplication	0	0	0
double	Mild	40S	0	OAS	0	HostProteinSynthesis	0	0	0
double	Mild	40S	0	OAS	0	Fibrosis	1	1	1
double	Mild	40S	0	OAS	0	T-cellInfiltration	0	0	0
double	Mild	40S	0	OAS	0	Inflammation	0	0	0
double	Mild	40S	0	OAS	0	SyncytiaFormation	0	0	0
double	Mild	40S	0	OAS	0	CellDeath	2	2	2
double	Mild	40S	0	OAS	0	ViralEntry	4	4	4
double	Mild	40S	0	OAS	2	ViralReplication	0	0	0
double	Mild	40S	0	OAS	2	HostProteinSynthesis	0	0	0
double	Mild	40S	0	OAS	2	Fibrosis	1	1	1
double	Mild	40S	0	OAS	2	T-cellInfiltration	0	0	0
double	Mild	40S	0	OAS	2	Inflammation	0	0	0
double	Mild	40S	0	OAS	2	SyncytiaFormation	0	0	0
double	Mild	40S	0	OAS	2	CellDeath	2	2	2
double	Mild	40S	0	OAS	2	ViralEntry	4	4	4
double	Mild	40S	0	p105	0	ViralReplication	0	0	0
double	Mild	40S	0	p105	0	HostProteinSynthesis	0	0	0
double	Mild	40S	0	p105	0	Fibrosis	1	1	1
double	Mild	40S	0	p105	0	T-cellInfiltration	0	0	0
double	Mild	40S	0	p105	0	Inflammation	0	0	0
double	Mild	40S	0	p105	0	SyncytiaFormation	0	0	0
double	Mild	40S	0	p105	0	CellDeath	2	2	2
double	Mild	40S	0	p105	0	ViralEntry	4	4	4
double	Mild	40S	0	p105	2	ViralReplication	0	0	0
double	Mild	40S	0	p105	2	HostProteinSynthesis	0	0	0
double	Mild	40S	0	p105	2	Fibrosis	1	1	1
double	Mild	40S	0	p105	2	T-cellInfiltration	1	1	1
double	Mild	40S	0	p105	2	Inflammation	1	1	1
double	Mild	40S	0	p105	2	SyncytiaFormation	0	0	0
double	Mild	40S	0	p105	2	CellDeath	2	2	2
double	Mild	40S	0	p105	2	ViralEntry	4	4	4
double	Mild	40S	0	p38	0	ViralReplication	0	0	0
double	Mild	40S	0	p38	0	HostProteinSynthesis	0	0	0
double	Mild	40S	0	p38	0	Fibrosis	1	1	1
double	Mild	40S	0	p38	0	T-cellInfiltration	0	0	0
double	Mild	40S	0	p38	0	Inflammation	0	0	0
double	Mild	40S	0	p38	0	SyncytiaFormation	0	0	0
double	Mild	40S	0	p38	0	CellDeath	2	2	2
double	Mild	40S	0	p38	0	ViralEntry	4	4	4
double	Mild	40S	0	p38	2	ViralReplication	0	0	0
double	Mild	40S	0	p38	2	HostProteinSynthesis	0	0	0
double	Mild	40S	0	p38	2	Fibrosis	1	1	1
double	Mild	40S	0	p38	2	T-cellInfiltration	0	0	0
double	Mild	40S	0	p38	2	Inflammation	0	0	0
double	Mild	40S	0	p38	2	SyncytiaFormation	0	0	0
double	Mild	40S	0	p38	2	CellDeath	2	2	2
double	Mild	40S	0	p38	2	ViralEntry	4	4	4
double	Mild	40S	0	p7b	0	ViralReplication	0	0	0
double	Mild	40S	0	p7b	0	HostProteinSynthesis	0	0	0
double	Mild	40S	0	p7b	0	Fibrosis	1	1	1
double	Mild	40S	0	p7b	0	T-cellInfiltration	0	0	0
double	Mild	40S	0	p7b	0	Inflammation	0	0	0
double	Mild	40S	0	p7b	0	SyncytiaFormation	0	0	0
double	Mild	40S	0	p7b	0	CellDeath	2	2	2
double	Mild	40S	0	p7b	0	ViralEntry	4	4	4
double	Mild	40S	0	p7b	2	ViralReplication	0	0	0
double	Mild	40S	0	p7b	2	HostProteinSynthesis	0	0	0
double	Mild	40S	0	p7b	2	Fibrosis	1	1	1
double	Mild	40S	0	p7b	2	T-cellInfiltration	0	0	0
double	Mild	40S	0	p7b	2	Inflammation	0	0	0
double	Mild	40S	0	p7b	2	SyncytiaFormation	0	0	0
double	Mild	40S	0	p7b	2	CellDeath	2	2	2
double	Mild	40S	0	p7b	2	ViralEntry	4	4	4
double	Mild	40S	0	PANoptosome	0	ViralReplication	0	0	0
double	Mild	40S	0	PANoptosome	0	HostProteinSynthesis	0	0	0
double	Mild	40S	0	PANoptosome	0	Fibrosis	1	1	1
double	Mild	40S	0	PANoptosome	0	T-cellInfiltration	0	0	0
double	Mild	40S	0	PANoptosome	0	Inflammation	0	0	0
double	Mild	40S	0	PANoptosome	0	SyncytiaFormation	0	0	0
double	Mild	40S	0	PANoptosome	0	CellDeath	2	2	2
double	Mild	40S	0	PANoptosome	0	ViralEntry	4	4	4
double	Mild	40S	0	PANoptosome	2	ViralReplication	0	0	0
double	Mild	40S	0	PANoptosome	2	HostProteinSynthesis	0	0	0
double	Mild	40S	0	PANoptosome	2	Fibrosis	1	1	1
double	Mild	40S	0	PANoptosome	2	T-cellInfiltration	0	0	0
double	Mild	40S	0	PANoptosome	2	Inflammation	0	0	0
double	Mild	40S	0	PANoptosome	2	SyncytiaFormation	0	0	0
double	Mild	40S	0	PANoptosome	2	CellDeath	2	2	2
double	Mild	40S	0	PANoptosome	2	ViralEntry	4	4	4
double	Mild	40S	0	PERK	0	ViralReplication	0	0	0
double	Mild	40S	0	PERK	0	HostProteinSynthesis	0	0	0
double	Mild	40S	0	PERK	0	Fibrosis	1	1	1
double	Mild	40S	0	PERK	0	T-cellInfiltration	0	0	0
double	Mild	40S	0	PERK	0	Inflammation	0	0	0
double	Mild	40S	0	PERK	0	SyncytiaFormation	0	0	0
double	Mild	40S	0	PERK	0	CellDeath	2	2	2
double	Mild	40S	0	PERK	0	ViralEntry	4	4	4
double	Mild	40S	0	PERK	2	ViralReplication	0	0	0
double	Mild	40S	0	PERK	2	HostProteinSynthesis	0	0	0
double	Mild	40S	0	PERK	2	Fibrosis	1	1	1
double	Mild	40S	0	PERK	2	T-cellInfiltration	0	0	0
double	Mild	40S	0	PERK	2	Inflammation	0	0	0
double	Mild	40S	0	PERK	2	SyncytiaFormation	0	0	0
double	Mild	40S	0	PERK	2	CellDeath	2	2	2
double	Mild	40S	0	PERK	2	ViralEntry	4	4	4
double	Mild	40S	0	PI3K	0	ViralReplication	0	0	0
double	Mild	40S	0	PI3K	0	HostProteinSynthesis	0	0	0
double	Mild	40S	0	PI3K	0	Fibrosis	1	1	1
double	Mild	40S	0	PI3K	0	T-cellInfiltration	0	0	0
double	Mild	40S	0	PI3K	0	Inflammation	0	0	0
double	Mild	40S	0	PI3K	0	SyncytiaFormation	0	0	0
double	Mild	40S	0	PI3K	0	CellDeath	2	2	2
double	Mild	40S	0	PI3K	0	ViralEntry	4	4	4
double	Mild	40S	0	PI3K	2	ViralReplication	0	0	0
double	Mild	40S	0	PI3K	2	HostProteinSynthesis	0	0	0
double	Mild	40S	0	PI3K	2	Fibrosis	1	1	1
double	Mild	40S	0	PI3K	2	T-cellInfiltration	0	0	0
double	Mild	40S	0	PI3K	2	Inflammation	0	0	0
double	Mild	40S	0	PI3K	2	SyncytiaFormation	0	0	0
double	Mild	40S	0	PI3K	2	CellDeath	2	2	2
double	Mild	40S	0	PI3K	2	ViralEntry	4	4	4
double	Mild	40S	0	PKC	0	ViralReplication	0	0	0
double	Mild	40S	0	PKC	0	HostProteinSynthesis	0	0	0
double	Mild	40S	0	PKC	0	Fibrosis	0	0	0
double	Mild	40S	0	PKC	0	T-cellInfiltration	0	0	0
double	Mild	40S	0	PKC	0	Inflammation	0	0	0
double	Mild	40S	0	PKC	0	SyncytiaFormation	0	0	0
double	Mild	40S	0	PKC	0	CellDeath	2	2	2
double	Mild	40S	0	PKC	0	ViralEntry	4	4	4
double	Mild	40S	0	PKC	2	ViralReplication	0	0	0
double	Mild	40S	0	PKC	2	HostProteinSynthesis	0	0	0
double	Mild	40S	0	PKC	2	Fibrosis	1	1	1
double	Mild	40S	0	PKC	2	T-cellInfiltration	0	0	0
double	Mild	40S	0	PKC	2	Inflammation	0	0	0
double	Mild	40S	0	PKC	2	SyncytiaFormation	0	0	0
double	Mild	40S	0	PKC	2	CellDeath	2	2	2
double	Mild	40S	0	PKC	2	ViralEntry	4	4	4
double	Mild	40S	0	PKR	0	ViralReplication	0	0	0
double	Mild	40S	0	PKR	0	HostProteinSynthesis	0	0	0
double	Mild	40S	0	PKR	0	Fibrosis	1	1	1
double	Mild	40S	0	PKR	0	T-cellInfiltration	0	0	0
double	Mild	40S	0	PKR	0	Inflammation	0	0	0
double	Mild	40S	0	PKR	0	SyncytiaFormation	0	0	0
double	Mild	40S	0	PKR	0	CellDeath	2	2	2
double	Mild	40S	0	PKR	0	ViralEntry	4	4	4
double	Mild	40S	0	PKR	2	ViralReplication	0	0	0
double	Mild	40S	0	PKR	2	HostProteinSynthesis	0	0	0
double	Mild	40S	0	PKR	2	Fibrosis	1	1	1
double	Mild	40S	0	PKR	2	T-cellInfiltration	0	0	0
double	Mild	40S	0	PKR	2	Inflammation	0	0	0
double	Mild	40S	0	PKR	2	SyncytiaFormation	0	0	0
double	Mild	40S	0	PKR	2	CellDeath	2	2	2
double	Mild	40S	0	PKR	2	ViralEntry	4	4	4
double	Mild	40S	0	PLpro	0	ViralReplication	0	0	0
double	Mild	40S	0	PLpro	0	HostProteinSynthesis	0	0	0
double	Mild	40S	0	PLpro	0	Fibrosis	1	1	1
double	Mild	40S	0	PLpro	0	T-cellInfiltration	0	0	0
double	Mild	40S	0	PLpro	0	Inflammation	0	0	0
double	Mild	40S	0	PLpro	0	SyncytiaFormation	0	0	0
double	Mild	40S	0	PLpro	0	CellDeath	2	2	2
double	Mild	40S	0	PLpro	0	ViralEntry	4	4	4
double	Mild	40S	0	PLpro	2	ViralReplication	0	0	0
double	Mild	40S	0	PLpro	2	HostProteinSynthesis	0	0	0
double	Mild	40S	0	PLpro	2	Fibrosis	1	1	1
double	Mild	40S	0	PLpro	2	T-cellInfiltration	0	0	0
double	Mild	40S	0	PLpro	2	Inflammation	0	0	0
double	Mild	40S	0	PLpro	2	SyncytiaFormation	0	0	0
double	Mild	40S	0	PLpro	2	CellDeath	2	2	2
double	Mild	40S	0	PLpro	2	ViralEntry	4	4	4
double	Mild	40S	0	RIG-1	0	ViralReplication	0	0	0
double	Mild	40S	0	RIG-1	0	HostProteinSynthesis	0	0	0
double	Mild	40S	0	RIG-1	0	Fibrosis	1	1	1
double	Mild	40S	0	RIG-1	0	T-cellInfiltration	0	0	0
double	Mild	40S	0	RIG-1	0	Inflammation	0	0	0
double	Mild	40S	0	RIG-1	0	SyncytiaFormation	0	0	0
double	Mild	40S	0	RIG-1	0	CellDeath	1	1	1
double	Mild	40S	0	RIG-1	0	ViralEntry	4	4	4
double	Mild	40S	0	RIG-1	2	ViralReplication	0	0	0
double	Mild	40S	0	RIG-1	2	HostProteinSynthesis	0	0	0
double	Mild	40S	0	RIG-1	2	Fibrosis	1	1	1
double	Mild	40S	0	RIG-1	2	T-cellInfiltration	0	0	0
double	Mild	40S	0	RIG-1	2	Inflammation	0	0	0
double	Mild	40S	0	RIG-1	2	SyncytiaFormation	0	0	0
double	Mild	40S	0	RIG-1	2	CellDeath	2	2	2
double	Mild	40S	0	RIG-1	2	ViralEntry	4	4	4
double	Mild	40S	0	RIPK1	0	ViralReplication	0	0	0
double	Mild	40S	0	RIPK1	0	HostProteinSynthesis	0	0	0
double	Mild	40S	0	RIPK1	0	Fibrosis	1	1	1
double	Mild	40S	0	RIPK1	0	T-cellInfiltration	0	0	0
double	Mild	40S	0	RIPK1	0	Inflammation	0	0	0
double	Mild	40S	0	RIPK1	0	SyncytiaFormation	0	0	0
double	Mild	40S	0	RIPK1	0	CellDeath	1	1	1
double	Mild	40S	0	RIPK1	0	ViralEntry	4	4	4
double	Mild	40S	0	RIPK1	2	ViralReplication	0	0	0
double	Mild	40S	0	RIPK1	2	HostProteinSynthesis	0	0	0
double	Mild	40S	0	RIPK1	2	Fibrosis	1	1	1
double	Mild	40S	0	RIPK1	2	T-cellInfiltration	0	0	0
double	Mild	40S	0	RIPK1	2	Inflammation	0	0	0
double	Mild	40S	0	RIPK1	2	SyncytiaFormation	0	0	0
double	Mild	40S	0	RIPK1	2	CellDeath	2	2	2
double	Mild	40S	0	RIPK1	2	ViralEntry	4	4	4
double	Mild	40S	0	RNAseL	0	ViralReplication	0	0	0
double	Mild	40S	0	RNAseL	0	HostProteinSynthesis	0	0	0
double	Mild	40S	0	RNAseL	0	Fibrosis	1	1	1
double	Mild	40S	0	RNAseL	0	T-cellInfiltration	0	0	0
double	Mild	40S	0	RNAseL	0	Inflammation	0	0	0
double	Mild	40S	0	RNAseL	0	SyncytiaFormation	0	0	0
double	Mild	40S	0	RNAseL	0	CellDeath	2	2	2
double	Mild	40S	0	RNAseL	0	ViralEntry	4	4	4
double	Mild	40S	0	RNAseL	2	ViralReplication	0	0	0
double	Mild	40S	0	RNAseL	2	HostProteinSynthesis	0	0	0
double	Mild	40S	0	RNAseL	2	Fibrosis	1	1	1
double	Mild	40S	0	RNAseL	2	T-cellInfiltration	0	0	0
double	Mild	40S	0	RNAseL	2	Inflammation	0	0	0
double	Mild	40S	0	RNAseL	2	SyncytiaFormation	0	0	0
double	Mild	40S	0	RNAseL	2	CellDeath	2	2	2
double	Mild	40S	0	RNAseL	2	ViralEntry	4	4	4
double	Mild	40S	0	ROCK	0	ViralReplication	0	0	0
double	Mild	40S	0	ROCK	0	HostProteinSynthesis	0	0	0
double	Mild	40S	0	ROCK	0	Fibrosis	0	0	0
double	Mild	40S	0	ROCK	0	T-cellInfiltration	0	0	0
double	Mild	40S	0	ROCK	0	Inflammation	0	0	0
double	Mild	40S	0	ROCK	0	SyncytiaFormation	0	0	0
double	Mild	40S	0	ROCK	0	CellDeath	2	2	2
double	Mild	40S	0	ROCK	0	ViralEntry	4	4	4
double	Mild	40S	0	ROCK	2	ViralReplication	0	0	0
double	Mild	40S	0	ROCK	2	HostProteinSynthesis	0	0	0
double	Mild	40S	0	ROCK	2	Fibrosis	2	2	2
double	Mild	40S	0	ROCK	2	T-cellInfiltration	0	0	0
double	Mild	40S	0	ROCK	2	Inflammation	0	0	0
double	Mild	40S	0	ROCK	2	SyncytiaFormation	0	0	0
double	Mild	40S	0	ROCK	2	CellDeath	2	2	2
double	Mild	40S	0	ROCK	2	ViralEntry	4	4	4
double	Mild	40S	0	ROS	0	ViralReplication	0	0	0
double	Mild	40S	0	ROS	0	HostProteinSynthesis	0	0	0
double	Mild	40S	0	ROS	0	Fibrosis	0	0	0
double	Mild	40S	0	ROS	0	T-cellInfiltration	0	0	0
double	Mild	40S	0	ROS	0	Inflammation	0	0	0
double	Mild	40S	0	ROS	0	SyncytiaFormation	0	0	0
double	Mild	40S	0	ROS	0	CellDeath	2	2	2
double	Mild	40S	0	ROS	0	ViralEntry	4	4	4
double	Mild	40S	0	ROS	2	ViralReplication	0	0	0
double	Mild	40S	0	ROS	2	HostProteinSynthesis	0	0	0
double	Mild	40S	0	ROS	2	Fibrosis	1	1	1
double	Mild	40S	0	ROS	2	T-cellInfiltration	1	1	1
double	Mild	40S	0	ROS	2	Inflammation	1	1	1
double	Mild	40S	0	ROS	2	SyncytiaFormation	0	0	0
double	Mild	40S	0	ROS	2	CellDeath	2	2	2
double	Mild	40S	0	ROS	2	ViralEntry	4	4	4
double	Mild	40S	0	S6K	0	ViralReplication	0	0	0
double	Mild	40S	0	S6K	0	HostProteinSynthesis	0	0	0
double	Mild	40S	0	S6K	0	Fibrosis	1	1	1
double	Mild	40S	0	S6K	0	T-cellInfiltration	0	0	0
double	Mild	40S	0	S6K	0	Inflammation	0	0	0
double	Mild	40S	0	S6K	0	SyncytiaFormation	0	0	0
double	Mild	40S	0	S6K	0	CellDeath	2	2	2
double	Mild	40S	0	S6K	0	ViralEntry	4	4	4
double	Mild	40S	0	S6K	2	ViralReplication	0	0	0
double	Mild	40S	0	S6K	2	HostProteinSynthesis	0	0	0
double	Mild	40S	0	S6K	2	Fibrosis	1	1	1
double	Mild	40S	0	S6K	2	T-cellInfiltration	0	0	0
double	Mild	40S	0	S6K	2	Inflammation	0	0	0
double	Mild	40S	0	S6K	2	SyncytiaFormation	0	0	0
double	Mild	40S	0	S6K	2	CellDeath	2	2	2
double	Mild	40S	0	S6K	2	ViralEntry	4	4	4
double	Mild	40S	0	SRP	0	ViralReplication	0	0	0
double	Mild	40S	0	SRP	0	HostProteinSynthesis	0	0	0
double	Mild	40S	0	SRP	0	Fibrosis	1	1	1
double	Mild	40S	0	SRP	0	T-cellInfiltration	0	0	0
double	Mild	40S	0	SRP	0	Inflammation	0	0	0
double	Mild	40S	0	SRP	0	SyncytiaFormation	0	0	0
double	Mild	40S	0	SRP	0	CellDeath	2	2	2
double	Mild	40S	0	SRP	0	ViralEntry	4	4	4
double	Mild	40S	0	SRP	2	ViralReplication	0	0	0
double	Mild	40S	0	SRP	2	HostProteinSynthesis	0	0	0
double	Mild	40S	0	SRP	2	Fibrosis	1	1	1
double	Mild	40S	0	SRP	2	T-cellInfiltration	0	0	0
double	Mild	40S	0	SRP	2	Inflammation	0	0	0
double	Mild	40S	0	SRP	2	SyncytiaFormation	0	0	0
double	Mild	40S	0	SRP	2	CellDeath	2	2	2
double	Mild	40S	0	SRP	2	ViralEntry	4	4	4
double	Mild	40S	0	STAT1	0	ViralReplication	0	0	0
double	Mild	40S	0	STAT1	0	HostProteinSynthesis	0	0	0
double	Mild	40S	0	STAT1	0	Fibrosis	1	1	1
double	Mild	40S	0	STAT1	0	T-cellInfiltration	0	0	0
double	Mild	40S	0	STAT1	0	Inflammation	0	0	0
double	Mild	40S	0	STAT1	0	SyncytiaFormation	0	0	0
double	Mild	40S	0	STAT1	0	CellDeath	2	2	2
double	Mild	40S	0	STAT1	0	ViralEntry	4	4	4
double	Mild	40S	0	STAT1	2	ViralReplication	0	0	0
double	Mild	40S	0	STAT1	2	HostProteinSynthesis	0	0	0
double	Mild	40S	0	STAT1	2	Fibrosis	1	1	1
double	Mild	40S	0	STAT1	2	T-cellInfiltration	0	0	0
double	Mild	40S	0	STAT1	2	Inflammation	0	0	0
double	Mild	40S	0	STAT1	2	SyncytiaFormation	0	0	0
double	Mild	40S	0	STAT1	2	CellDeath	2	2	2
double	Mild	40S	0	STAT1	2	ViralEntry	4	4	4
double	Mild	40S	0	STAT2	0	ViralReplication	0	0	0
double	Mild	40S	0	STAT2	0	HostProteinSynthesis	0	0	0
double	Mild	40S	0	STAT2	0	Fibrosis	1	1	1
double	Mild	40S	0	STAT2	0	T-cellInfiltration	0	0	0
double	Mild	40S	0	STAT2	0	Inflammation	0	0	0
double	Mild	40S	0	STAT2	0	SyncytiaFormation	0	0	0
double	Mild	40S	0	STAT2	0	CellDeath	2	2	2
double	Mild	40S	0	STAT2	0	ViralEntry	4	4	4
double	Mild	40S	0	STAT2	2	ViralReplication	0	0	0
double	Mild	40S	0	STAT2	2	HostProteinSynthesis	0	0	0
double	Mild	40S	0	STAT2	2	Fibrosis	1	1	1
double	Mild	40S	0	STAT2	2	T-cellInfiltration	0	0	0
double	Mild	40S	0	STAT2	2	Inflammation	0	0	0
double	Mild	40S	0	STAT2	2	SyncytiaFormation	0	0	0
double	Mild	40S	0	STAT2	2	CellDeath	2	2	2
double	Mild	40S	0	STAT2	2	ViralEntry	4	4	4
double	Mild	40S	0	STING	0	ViralReplication	0	0	0
double	Mild	40S	0	STING	0	HostProteinSynthesis	0	0	0
double	Mild	40S	0	STING	0	Fibrosis	1	1	1
double	Mild	40S	0	STING	0	T-cellInfiltration	0	0	0
double	Mild	40S	0	STING	0	Inflammation	0	0	0
double	Mild	40S	0	STING	0	SyncytiaFormation	0	0	0
double	Mild	40S	0	STING	0	CellDeath	1	1	1
double	Mild	40S	0	STING	0	ViralEntry	4	4	4
double	Mild	40S	0	STING	2	ViralReplication	0	0	0
double	Mild	40S	0	STING	2	HostProteinSynthesis	0	0	0
double	Mild	40S	0	STING	2	Fibrosis	1	1	1
double	Mild	40S	0	STING	2	T-cellInfiltration	0	0	0
double	Mild	40S	0	STING	2	Inflammation	0	0	0
double	Mild	40S	0	STING	2	SyncytiaFormation	0	0	0
double	Mild	40S	0	STING	2	CellDeath	2	2	2
double	Mild	40S	0	STING	2	ViralEntry	4	4	4
double	Mild	40S	0	TAK1	0	ViralReplication	0	0	0
double	Mild	40S	0	TAK1	0	HostProteinSynthesis	0	0	0
double	Mild	40S	0	TAK1	0	Fibrosis	1	1	1
double	Mild	40S	0	TAK1	0	T-cellInfiltration	0	0	0
double	Mild	40S	0	TAK1	0	Inflammation	0	0	0
double	Mild	40S	0	TAK1	0	SyncytiaFormation	0	0	0
double	Mild	40S	0	TAK1	0	CellDeath	2	2	2
double	Mild	40S	0	TAK1	0	ViralEntry	4	4	4
double	Mild	40S	0	TAK1	2	ViralReplication	0	0	0
double	Mild	40S	0	TAK1	2	HostProteinSynthesis	0	0	0
double	Mild	40S	0	TAK1	2	Fibrosis	1	1	1
double	Mild	40S	0	TAK1	2	T-cellInfiltration	0	0	0
double	Mild	40S	0	TAK1	2	Inflammation	0	0	0
double	Mild	40S	0	TAK1	2	SyncytiaFormation	0	0	0
double	Mild	40S	0	TAK1	2	CellDeath	2	2	2
double	Mild	40S	0	TAK1	2	ViralEntry	4	4	4
double	Mild	40S	0	TANK	0	ViralReplication	0	0	0
double	Mild	40S	0	TANK	0	HostProteinSynthesis	0	0	0
double	Mild	40S	0	TANK	0	Fibrosis	1	1	1
double	Mild	40S	0	TANK	0	T-cellInfiltration	0	0	0
double	Mild	40S	0	TANK	0	Inflammation	0	0	0
double	Mild	40S	0	TANK	0	SyncytiaFormation	0	0	0
double	Mild	40S	0	TANK	0	CellDeath	2	2	2
double	Mild	40S	0	TANK	0	ViralEntry	4	4	4
double	Mild	40S	0	TANK	2	ViralReplication	0	0	0
double	Mild	40S	0	TANK	2	HostProteinSynthesis	0	0	0
double	Mild	40S	0	TANK	2	Fibrosis	1	1	1
double	Mild	40S	0	TANK	2	T-cellInfiltration	0	0	0
double	Mild	40S	0	TANK	2	Inflammation	0	0	0
double	Mild	40S	0	TANK	2	SyncytiaFormation	0	0	0
double	Mild	40S	0	TANK	2	CellDeath	2	2	2
double	Mild	40S	0	TANK	2	ViralEntry	4	4	4
double	Mild	40S	0	TBK1	0	ViralReplication	0	0	0
double	Mild	40S	0	TBK1	0	HostProteinSynthesis	0	0	0
double	Mild	40S	0	TBK1	0	Fibrosis	1	1	1
double	Mild	40S	0	TBK1	0	T-cellInfiltration	0	0	0
double	Mild	40S	0	TBK1	0	Inflammation	0	0	0
double	Mild	40S	0	TBK1	0	SyncytiaFormation	0	0	0
double	Mild	40S	0	TBK1	0	CellDeath	2	2	2
double	Mild	40S	0	TBK1	0	ViralEntry	4	4	4
double	Mild	40S	0	TBK1	2	ViralReplication	0	0	0
double	Mild	40S	0	TBK1	2	HostProteinSynthesis	0	0	0
double	Mild	40S	0	TBK1	2	Fibrosis	1	1	1
double	Mild	40S	0	TBK1	2	T-cellInfiltration	0	0	0
double	Mild	40S	0	TBK1	2	Inflammation	0	0	0
double	Mild	40S	0	TBK1	2	SyncytiaFormation	0	0	0
double	Mild	40S	0	TBK1	2	CellDeath	2	2	2
double	Mild	40S	0	TBK1	2	ViralEntry	4	4	4
double	Mild	40S	0	TLR3-TRIF	0	ViralReplication	0	0	0
double	Mild	40S	0	TLR3-TRIF	0	HostProteinSynthesis	0	0	0
double	Mild	40S	0	TLR3-TRIF	0	Fibrosis	1	1	1
double	Mild	40S	0	TLR3-TRIF	0	T-cellInfiltration	0	0	0
double	Mild	40S	0	TLR3-TRIF	0	Inflammation	0	0	0
double	Mild	40S	0	TLR3-TRIF	0	SyncytiaFormation	0	0	0
double	Mild	40S	0	TLR3-TRIF	0	CellDeath	2	2	2
double	Mild	40S	0	TLR3-TRIF	0	ViralEntry	4	4	4
double	Mild	40S	0	TLR3-TRIF	2	ViralReplication	0	0	0
double	Mild	40S	0	TLR3-TRIF	2	HostProteinSynthesis	0	0	0
double	Mild	40S	0	TLR3-TRIF	2	Fibrosis	1	1	1
double	Mild	40S	0	TLR3-TRIF	2	T-cellInfiltration	0	0	0
double	Mild	40S	0	TLR3-TRIF	2	Inflammation	0	0	0
double	Mild	40S	0	TLR3-TRIF	2	SyncytiaFormation	0	0	0
double	Mild	40S	0	TLR3-TRIF	2	CellDeath	2	2	2
double	Mild	40S	0	TLR3-TRIF	2	ViralEntry	4	4	4
double	Mild	40S	0	TLR3	0	ViralReplication	0	0	0
double	Mild	40S	0	TLR3	0	HostProteinSynthesis	0	0	0
double	Mild	40S	0	TLR3	0	Fibrosis	1	1	1
double	Mild	40S	0	TLR3	0	T-cellInfiltration	0	0	0
double	Mild	40S	0	TLR3	0	Inflammation	0	0	0
double	Mild	40S	0	TLR3	0	SyncytiaFormation	0	0	0
double	Mild	40S	0	TLR3	0	CellDeath	2	2	2
double	Mild	40S	0	TLR3	0	ViralEntry	4	4	4
double	Mild	40S	0	TLR3	2	ViralReplication	0	0	0
double	Mild	40S	0	TLR3	2	HostProteinSynthesis	0	0	0
double	Mild	40S	0	TLR3	2	Fibrosis	1	1	1
double	Mild	40S	0	TLR3	2	T-cellInfiltration	0	0	0
double	Mild	40S	0	TLR3	2	Inflammation	0	0	0
double	Mild	40S	0	TLR3	2	SyncytiaFormation	0	0	0
double	Mild	40S	0	TLR3	2	CellDeath	2	2	2
double	Mild	40S	0	TLR3	2	ViralEntry	4	4	4
double	Mild	40S	0	TNF-a	0	ViralReplication	0	0	0
double	Mild	40S	0	TNF-a	0	HostProteinSynthesis	0	0	0
double	Mild	40S	0	TNF-a	0	Fibrosis	1	1	1
double	Mild	40S	0	TNF-a	0	T-cellInfiltration	0	0	0
double	Mild	40S	0	TNF-a	0	Inflammation	0	0	0
double	Mild	40S	0	TNF-a	0	SyncytiaFormation	0	0	0
double	Mild	40S	0	TNF-a	0	CellDeath	2	2	2
double	Mild	40S	0	TNF-a	0	ViralEntry	4	4	4
double	Mild	40S	0	TNF-a	4	ViralReplication	0	0	0
double	Mild	40S	0	TNF-a	4	HostProteinSynthesis	0	0	0
double	Mild	40S	0	TNF-a	4	Fibrosis	1	1	1
double	Mild	40S	0	TNF-a	4	T-cellInfiltration	0	0	0
double	Mild	40S	0	TNF-a	4	Inflammation	1	1	1
double	Mild	40S	0	TNF-a	4	SyncytiaFormation	0	0	0
double	Mild	40S	0	TNF-a	4	CellDeath	2	2	2
double	Mild	40S	0	TNF-a	4	ViralEntry	4	4	4
double	Mild	40S	0	TRAF3	0	ViralReplication	0	0	0
double	Mild	40S	0	TRAF3	0	HostProteinSynthesis	0	0	0
double	Mild	40S	0	TRAF3	0	Fibrosis	1	1	1
double	Mild	40S	0	TRAF3	0	T-cellInfiltration	0	0	0
double	Mild	40S	0	TRAF3	0	Inflammation	0	0	0
double	Mild	40S	0	TRAF3	0	SyncytiaFormation	0	0	0
double	Mild	40S	0	TRAF3	0	CellDeath	2	2	2
double	Mild	40S	0	TRAF3	0	ViralEntry	4	4	4
double	Mild	40S	0	TRAF3	2	ViralReplication	0	0	0
double	Mild	40S	0	TRAF3	2	HostProteinSynthesis	0	0	0
double	Mild	40S	0	TRAF3	2	Fibrosis	1	1	1
double	Mild	40S	0	TRAF3	2	T-cellInfiltration	1	1	1
double	Mild	40S	0	TRAF3	2	Inflammation	1	1	1
double	Mild	40S	0	TRAF3	2	SyncytiaFormation	0	0	0
double	Mild	40S	0	TRAF3	2	CellDeath	2	2	2
double	Mild	40S	0	TRAF3	2	ViralEntry	4	4	4
double	Mild	40S	0	TRAF6	0	ViralReplication	0	0	0
double	Mild	40S	0	TRAF6	0	HostProteinSynthesis	0	0	0
double	Mild	40S	0	TRAF6	0	Fibrosis	1	1	1
double	Mild	40S	0	TRAF6	0	T-cellInfiltration	0	0	0
double	Mild	40S	0	TRAF6	0	Inflammation	0	0	0
double	Mild	40S	0	TRAF6	0	SyncytiaFormation	0	0	0
double	Mild	40S	0	TRAF6	0	CellDeath	2	2	2
double	Mild	40S	0	TRAF6	0	ViralEntry	4	4	4
double	Mild	40S	0	TRAF6	2	ViralReplication	0	0	0
double	Mild	40S	0	TRAF6	2	HostProteinSynthesis	0	0	0
double	Mild	40S	0	TRAF6	2	Fibrosis	1	1	1
double	Mild	40S	0	TRAF6	2	T-cellInfiltration	0	0	0
double	Mild	40S	0	TRAF6	2	Inflammation	0	0	0
double	Mild	40S	0	TRAF6	2	SyncytiaFormation	0	0	0
double	Mild	40S	0	TRAF6	2	CellDeath	2	2	2
double	Mild	40S	0	TRAF6	2	ViralEntry	4	4	4
double	Mild	40S	0	TRIF	0	ViralReplication	0	0	0
double	Mild	40S	0	TRIF	0	HostProteinSynthesis	0	0	0
double	Mild	40S	0	TRIF	0	Fibrosis	1	1	1
double	Mild	40S	0	TRIF	0	T-cellInfiltration	0	0	0
double	Mild	40S	0	TRIF	0	Inflammation	0	0	0
double	Mild	40S	0	TRIF	0	SyncytiaFormation	0	0	0
double	Mild	40S	0	TRIF	0	CellDeath	2	2	2
double	Mild	40S	0	TRIF	0	ViralEntry	4	4	4
double	Mild	40S	0	TRIF	2	ViralReplication	0	0	0
double	Mild	40S	0	TRIF	2	HostProteinSynthesis	0	0	0
double	Mild	40S	0	TRIF	2	Fibrosis	1	1	1
double	Mild	40S	0	TRIF	2	T-cellInfiltration	0	0	0
double	Mild	40S	0	TRIF	2	Inflammation	0	0	0
double	Mild	40S	0	TRIF	2	SyncytiaFormation	0	0	0
double	Mild	40S	0	TRIF	2	CellDeath	2	2	2
double	Mild	40S	0	TRIF	2	ViralEntry	4	4	4
double	Mild	40S	0	Tyk2	0	ViralReplication	0	0	0
double	Mild	40S	0	Tyk2	0	HostProteinSynthesis	0	0	0
double	Mild	40S	0	Tyk2	0	Fibrosis	1	1	1
double	Mild	40S	0	Tyk2	0	T-cellInfiltration	0	0	0
double	Mild	40S	0	Tyk2	0	Inflammation	0	0	0
double	Mild	40S	0	Tyk2	0	SyncytiaFormation	0	0	0
double	Mild	40S	0	Tyk2	0	CellDeath	2	2	2
double	Mild	40S	0	Tyk2	0	ViralEntry	4	4	4
double	Mild	40S	0	Tyk2	2	ViralReplication	0	0	0
double	Mild	40S	0	Tyk2	2	HostProteinSynthesis	0	0	0
double	Mild	40S	0	Tyk2	2	Fibrosis	1	1	1
double	Mild	40S	0	Tyk2	2	T-cellInfiltration	0	0	0
double	Mild	40S	0	Tyk2	2	Inflammation	0	0	0
double	Mild	40S	0	Tyk2	2	SyncytiaFormation	0	0	0
double	Mild	40S	0	Tyk2	2	CellDeath	2	2	2
double	Mild	40S	0	Tyk2	2	ViralEntry	4	4	4
double	Mild	40S	0	U1_U2snRNAs	0	ViralReplication	0	0	0
double	Mild	40S	0	U1_U2snRNAs	0	HostProteinSynthesis	0	0	0
double	Mild	40S	0	U1_U2snRNAs	0	Fibrosis	1	1	1
double	Mild	40S	0	U1_U2snRNAs	0	T-cellInfiltration	0	0	0
double	Mild	40S	0	U1_U2snRNAs	0	Inflammation	0	0	0
double	Mild	40S	0	U1_U2snRNAs	0	SyncytiaFormation	0	0	0
double	Mild	40S	0	U1_U2snRNAs	0	CellDeath	2	2	2
double	Mild	40S	0	U1_U2snRNAs	0	ViralEntry	4	4	4
double	Mild	40S	0	U1_U2snRNAs	2	ViralReplication	0	0	0
double	Mild	40S	0	U1_U2snRNAs	2	HostProteinSynthesis	0	0	0
double	Mild	40S	0	U1_U2snRNAs	2	Fibrosis	1	1	1
double	Mild	40S	0	U1_U2snRNAs	2	T-cellInfiltration	0	0	0
double	Mild	40S	0	U1_U2snRNAs	2	Inflammation	0	0	0
double	Mild	40S	0	U1_U2snRNAs	2	SyncytiaFormation	0	0	0
double	Mild	40S	0	U1_U2snRNAs	2	CellDeath	2	2	2
double	Mild	40S	0	U1_U2snRNAs	2	ViralEntry	4	4	4
double	Mild	40S	0	XBP1	0	ViralReplication	0	0	0
double	Mild	40S	0	XBP1	0	HostProteinSynthesis	0	0	0
double	Mild	40S	0	XBP1	0	Fibrosis	1	1	1
double	Mild	40S	0	XBP1	0	T-cellInfiltration	0	0	0
double	Mild	40S	0	XBP1	0	Inflammation	0	0	0
double	Mild	40S	0	XBP1	0	SyncytiaFormation	0	0	0
double	Mild	40S	0	XBP1	0	CellDeath	2	2	2
double	Mild	40S	0	XBP1	0	ViralEntry	4	4	4
double	Mild	40S	0	XBP1	2	ViralReplication	0	0	0
double	Mild	40S	0	XBP1	2	HostProteinSynthesis	0	0	0
double	Mild	40S	0	XBP1	2	Fibrosis	1	1	1
double	Mild	40S	0	XBP1	2	T-cellInfiltration	1	1	1
double	Mild	40S	0	XBP1	2	Inflammation	1	1	1
double	Mild	40S	0	XBP1	2	SyncytiaFormation	0	0	0
double	Mild	40S	0	XBP1	2	CellDeath	2	2	2
double	Mild	40S	0	XBP1	2	ViralEntry	4	4	4
double	Mild	40S	0	ZAP	0	ViralReplication	0	0	0
double	Mild	40S	0	ZAP	0	HostProteinSynthesis	0	0	0
double	Mild	40S	0	ZAP	0	Fibrosis	1	1	1
double	Mild	40S	0	ZAP	0	T-cellInfiltration	0	0	0
double	Mild	40S	0	ZAP	0	Inflammation	0	0	0
double	Mild	40S	0	ZAP	0	SyncytiaFormation	0	0	0
double	Mild	40S	0	ZAP	0	CellDeath	2	2	2
double	Mild	40S	0	ZAP	0	ViralEntry	4	4	4
double	Mild	40S	0	ZAP	2	ViralReplication	0	0	0
double	Mild	40S	0	ZAP	2	HostProteinSynthesis	0	0	0
double	Mild	40S	0	ZAP	2	Fibrosis	1	1	1
double	Mild	40S	0	ZAP	2	T-cellInfiltration	0	0	0
double	Mild	40S	0	ZAP	2	Inflammation	0	0	0
double	Mild	40S	0	ZAP	2	SyncytiaFormation	0	0	0
double	Mild	40S	0	ZAP	2	CellDeath	2	2	2
double	Mild	40S	0	ZAP	2	ViralEntry	4	4	4
double	Mild	40S	2	3CLpro	0	ViralReplication	0	0	0
double	Mild	40S	2	3CLpro	0	HostProteinSynthesis	2	2	2
double	Mild	40S	2	3CLpro	0	Fibrosis	1	1	1
double	Mild	40S	2	3CLpro	0	T-cellInfiltration	2	2	2
double	Mild	40S	2	3CLpro	0	Inflammation	2	2	2
double	Mild	40S	2	3CLpro	0	SyncytiaFormation	0	0	0
double	Mild	40S	2	3CLpro	0	CellDeath	2	2	2
double	Mild	40S	2	3CLpro	0	ViralEntry	0	0	0
double	Mild	40S	2	3CLpro	2	ViralReplication	1	1	1
double	Mild	40S	2	3CLpro	2	HostProteinSynthesis	1	1	1
double	Mild	40S	2	3CLpro	2	Fibrosis	1	1	1
double	Mild	40S	2	3CLpro	2	T-cellInfiltration	2	2	2
double	Mild	40S	2	3CLpro	2	Inflammation	2	2	2
double	Mild	40S	2	3CLpro	2	SyncytiaFormation	1	1	1
double	Mild	40S	2	3CLpro	2	CellDeath	2	2	2
double	Mild	40S	2	3CLpro	2	ViralEntry	2	2	2
double	Mild	40S	2	43S	0	ViralReplication	0	0	0
double	Mild	40S	2	43S	0	HostProteinSynthesis	2	2	2
double	Mild	40S	2	43S	0	Fibrosis	1	1	1
double	Mild	40S	2	43S	0	T-cellInfiltration	2	2	2
double	Mild	40S	2	43S	0	Inflammation	2	2	2
double	Mild	40S	2	43S	0	SyncytiaFormation	0	0	0
double	Mild	40S	2	43S	0	CellDeath	2	2	2
double	Mild	40S	2	43S	0	ViralEntry	0	0	0
double	Mild	40S	2	43S	2	ViralReplication	1	1	1
double	Mild	40S	2	43S	2	HostProteinSynthesis	1	1	1
double	Mild	40S	2	43S	2	Fibrosis	1	1	1
double	Mild	40S	2	43S	2	T-cellInfiltration	2	2	2
double	Mild	40S	2	43S	2	Inflammation	2	2	2
double	Mild	40S	2	43S	2	SyncytiaFormation	1	1	1
double	Mild	40S	2	43S	2	CellDeath	2	2	2
double	Mild	40S	2	43S	2	ViralEntry	2	2	2
double	Mild	40S	2	4E-BP	0	ViralReplication	1	1	1
double	Mild	40S	2	4E-BP	0	HostProteinSynthesis	1	1	1
double	Mild	40S	2	4E-BP	0	Fibrosis	1	1	1
double	Mild	40S	2	4E-BP	0	T-cellInfiltration	2	2	2
double	Mild	40S	2	4E-BP	0	Inflammation	2	2	2
double	Mild	40S	2	4E-BP	0	SyncytiaFormation	1	1	1
double	Mild	40S	2	4E-BP	0	CellDeath	2	2	2
double	Mild	40S	2	4E-BP	0	ViralEntry	2	2	2
double	Mild	40S	2	4E-BP	2	ViralReplication	0	0	0
double	Mild	40S	2	4E-BP	2	HostProteinSynthesis	2	2	2
double	Mild	40S	2	4E-BP	2	Fibrosis	1	1	1
double	Mild	40S	2	4E-BP	2	T-cellInfiltration	2	2	2
double	Mild	40S	2	4E-BP	2	Inflammation	2	2	2
double	Mild	40S	2	4E-BP	2	SyncytiaFormation	0	0	0
double	Mild	40S	2	4E-BP	2	CellDeath	2	2	2
double	Mild	40S	2	4E-BP	2	ViralEntry	0	0	0
double	Mild	40S	2	60S	0	ViralReplication	0	0	0
double	Mild	40S	2	60S	0	HostProteinSynthesis	0	0	0
double	Mild	40S	2	60S	0	Fibrosis	1	1	1
double	Mild	40S	2	60S	0	T-cellInfiltration	0	0	0
double	Mild	40S	2	60S	0	Inflammation	0	0	0
double	Mild	40S	2	60S	0	SyncytiaFormation	0	0	0
double	Mild	40S	2	60S	0	CellDeath	2	2	2
double	Mild	40S	2	60S	0	ViralEntry	4	4	4
double	Mild	40S	2	60S	2	ViralReplication	1	1	1
double	Mild	40S	2	60S	2	HostProteinSynthesis	1	1	1
double	Mild	40S	2	60S	2	Fibrosis	1	1	1
double	Mild	40S	2	60S	2	T-cellInfiltration	2	2	2
double	Mild	40S	2	60S	2	Inflammation	2	2	2
double	Mild	40S	2	60S	2	SyncytiaFormation	1	1	1
double	Mild	40S	2	60S	2	CellDeath	2	2	2
double	Mild	40S	2	60S	2	ViralEntry	2	2	2
double	Mild	40S	2	7SL	0	ViralReplication	1	1	1
double	Mild	40S	2	7SL	0	HostProteinSynthesis	1	1	1
double	Mild	40S	2	7SL	0	Fibrosis	1	1	1
double	Mild	40S	2	7SL	0	T-cellInfiltration	2	2	2
double	Mild	40S	2	7SL	0	Inflammation	2	2	2
double	Mild	40S	2	7SL	0	SyncytiaFormation	1	1	1
double	Mild	40S	2	7SL	0	CellDeath	2	2	2
double	Mild	40S	2	7SL	0	ViralEntry	2	2	2
double	Mild	40S	2	7SL	2	ViralReplication	0	0	0
double	Mild	40S	2	7SL	2	HostProteinSynthesis	1	1	1
double	Mild	40S	2	7SL	2	Fibrosis	1	1	1
double	Mild	40S	2	7SL	2	T-cellInfiltration	2	2	2
double	Mild	40S	2	7SL	2	Inflammation	3	3	3
double	Mild	40S	2	7SL	2	SyncytiaFormation	0	0	0
double	Mild	40S	2	7SL	2	CellDeath	2	2	2
double	Mild	40S	2	7SL	2	ViralEntry	0	0	0
double	Mild	40S	2	ACE1	0	ViralReplication	0	4	2
double	Mild	40S	2	ACE1	0	HostProteinSynthesis	1	2	1.5
double	Mild	40S	2	ACE1	0	Fibrosis	0	0	0
double	Mild	40S	2	ACE1	0	T-cellInfiltration	0	2	1
double	Mild	40S	2	ACE1	0	Inflammation	0	4	2
double	Mild	40S	2	ACE1	0	SyncytiaFormation	0	2	1
double	Mild	40S	2	ACE1	0	CellDeath	0	2	1
double	Mild	40S	2	ACE1	0	ViralEntry	0	4	2
double	Mild	40S	2	ACE1	2	ViralReplication	1	1	1
double	Mild	40S	2	ACE1	2	HostProteinSynthesis	1	1	1
double	Mild	40S	2	ACE1	2	Fibrosis	2	2	2
double	Mild	40S	2	ACE1	2	T-cellInfiltration	2	2	2
double	Mild	40S	2	ACE1	2	Inflammation	2	2	2
double	Mild	40S	2	ACE1	2	SyncytiaFormation	1	1	1
double	Mild	40S	2	ACE1	2	CellDeath	2	2	2
double	Mild	40S	2	ACE1	2	ViralEntry	2	2	2
double	Mild	40S	2	ADAM17	0	ViralReplication	1	1	1
double	Mild	40S	2	ADAM17	0	HostProteinSynthesis	1	1	1
double	Mild	40S	2	ADAM17	0	Fibrosis	0	0	0
double	Mild	40S	2	ADAM17	0	T-cellInfiltration	2	2	2
double	Mild	40S	2	ADAM17	0	Inflammation	2	2	2
double	Mild	40S	2	ADAM17	0	SyncytiaFormation	1	1	1
double	Mild	40S	2	ADAM17	0	CellDeath	2	2	2
double	Mild	40S	2	ADAM17	0	ViralEntry	2	2	2
double	Mild	40S	2	ADAM17	2	ViralReplication	1	1	1
double	Mild	40S	2	ADAM17	2	HostProteinSynthesis	1	1	1
double	Mild	40S	2	ADAM17	2	Fibrosis	1	1	1
double	Mild	40S	2	ADAM17	2	T-cellInfiltration	2	2	2
double	Mild	40S	2	ADAM17	2	Inflammation	2	2	2
double	Mild	40S	2	ADAM17	2	SyncytiaFormation	1	1	1
double	Mild	40S	2	ADAM17	2	CellDeath	2	2	2
double	Mild	40S	2	ADAM17	2	ViralEntry	2	2	2
double	Mild	40S	2	Akt	0	ViralReplication	1	1	1
double	Mild	40S	2	Akt	0	HostProteinSynthesis	1	1	1
double	Mild	40S	2	Akt	0	Fibrosis	1	1	1
double	Mild	40S	2	Akt	0	T-cellInfiltration	2	2	2
double	Mild	40S	2	Akt	0	Inflammation	2	2	2
double	Mild	40S	2	Akt	0	SyncytiaFormation	1	1	1
double	Mild	40S	2	Akt	0	CellDeath	2	2	2
double	Mild	40S	2	Akt	0	ViralEntry	2	2	2
double	Mild	40S	2	Akt	2	ViralReplication	1	1	1
double	Mild	40S	2	Akt	2	HostProteinSynthesis	1	1	1
double	Mild	40S	2	Akt	2	Fibrosis	1	1	1
double	Mild	40S	2	Akt	2	T-cellInfiltration	2	2	2
double	Mild	40S	2	Akt	2	Inflammation	2	2	2
double	Mild	40S	2	Akt	2	SyncytiaFormation	1	1	1
double	Mild	40S	2	Akt	2	CellDeath	2	2	2
[truncated: 1,018,913+ more rows]
